# Supplementary material for: Ethyl 5-bromo­naphtho­[2,1-b]furan-2-carboxyl­ate
Source: Acta Crystallogr Sect E Struct Rep Online. 2013 Jan 9;69(Pt 2):o198. doi: 10.1107/S160053681205204X (PMC3569259; doi:10.1107/S160053681205204X)
Supplement: Supplementary file 1 [file e-69-0o198-sup1.cif]

##############################################################################
#                                                                            #
# This CIF contains the data in a paper accepted for publication in          #
# Acta Crystallographica Section E. It conforms to the requirements of       #
# Notes for Authors for Acta Crystallographica Section E, and has been       #
# peer reviewed under the auspices of the IUCr Commission on Journals.       #
#                                                                            #
# Full details of the Crystallographic Information File format               #
# are given in the paper "The Crystallographic Information File (CIF):       #
# a New Standard Archive File for Crystallography" by S. R. Hall, F. H.      #
# Allen and I. D. Brown [Acta Cryst. (1991), A47, 655-685].                  #
#                                                                            #
# The current version of the core CIF dictionary is obtainable from          #
# ftp://ftp.iucr.org/pub/cif_core.dic.                                       #
#                                                                            #
# Software is freely available for graphical display of the structure(s)     #
# in this CIF. For information consult the CIF software page                 #
# http://www.iucr.org/resources/cif/software.                                #
#                                                                            #
# This file may be used for bona fide research purposes within the           #
# scientific community so long as proper attribution is given to the journal # 
# article from which it was obtained.                                        #
#                                                                            #
##############################################################################
data_I
_audit_creation_method     SHELXL-97
_chemical_name_systematic
;
Ethyl 5-bromonaphtho[2,1-<i>b</i>]furan-2-carboxylate
;
_chemical_name_common     ?
_chemical_formula_moiety     'C15 H11 Br O3'
_chemical_formula_sum     'C15 H11 Br O3'
_chemical_formula_iupac     'C15 H11 Br O3'
_chemical_formula_weight     319.15
_chemical_melting_point     402
_symmetry_cell_setting     monoclinic
_symmetry_space_group_name_H-M     'P 21/c'
_symmetry_space_group_name_hall     '-P 2ybc'
loop_
    _symmetry_equiv_pos_as_xyz
    'x, y, z'
    '-x, y+1/2, -z+1/2'
    '-x, -y, -z'
    'x, -y-1/2, z-1/2'
_cell_length_a     7.3108(4)
_cell_length_b     11.1545(6)
_cell_length_c     15.9752(10)
_cell_angle_alpha     90.00
_cell_angle_beta     100.921(4)
_cell_angle_gamma     90.00
_cell_volume     1279.16(13)
_cell_formula_units_Z     4
_cell_measurement_reflns_used     2249
_cell_measurement_theta_min     2.2
_cell_measurement_theta_max     25.0
_cell_measurement_temperature     298(2)
_cell_special_details     prism
_exptl_crystal_description     Prism
_exptl_crystal_colour     colourless
_exptl_crystal_size_max     0.28
_exptl_crystal_size_mid     0.24
_exptl_crystal_size_min     0.18
_exptl_crystal_density_diffrn     1.657
_exptl_crystal_density_meas     ?
_exptl_crystal_density_method     'not measured'
_exptl_crystal_F_000     640
_exptl_absorpt_coefficient_mu     3.214
_exptl_absorpt_correction_type     multi-scan
_exptl_absorpt_process_details     '(SADABS; Sheldrick, 1996)'
_exptl_absorpt_correction_T_min     0.4665
_exptl_absorpt_correction_T_max     0.5954
_exptl_special_details     ?
_diffrn_ambient_temperature     298(2)
_diffrn_radiation_type     MoK\a
_diffrn_radiation_wavelength     0.71073
_diffrn_radiation_source     'fine-focus sealed tube'
_diffrn_radiation_monochromator     graphite
_diffrn_measurement_device_type     'Bruker APEXII CCD'
_diffrn_measurement_method     'phi and \w scans'
_diffrn_detector_area_resol_mean     0.95
_diffrn_reflns_number     10028
_diffrn_reflns_av_R_equivalents     0.0368
_diffrn_reflns_av_sigmaI/netI     0.0317
_diffrn_reflns_theta_min     2.24
_diffrn_reflns_theta_max     24.99
_diffrn_reflns_theta_full     24.99
_diffrn_measured_fraction_theta_max     0.999
_diffrn_measured_fraction_theta_full     0.999
_diffrn_reflns_limit_h_min     -8
_diffrn_reflns_limit_h_max     8
_diffrn_reflns_limit_k_min     -12
_diffrn_reflns_limit_k_max     13
_diffrn_reflns_limit_l_min     -18
_diffrn_reflns_limit_l_max     18
_diffrn_standards_number     2250
_diffrn_standards_interval_count     ?
_diffrn_standards_interval_time     ?
_diffrn_standards_decay_%     ?
_refine_special_details
;
Refinement of <i>F</i>^2^ against ALL reflections. The weighted <i>R</i>-factor
<i>wR</i> and goodness of fit <i>S</i> are based on <i>F</i>^2^, conventional
<i>R</i>-factors <i>R</i> are based on <i>F</i>, with <i>F</i> set to zero for
negative <i>F</i>^2^. The threshold expression of <i>F</i>^2^ >
\s(<i>F</i>^2^) is used only for calculating <i>R</i>-factors(gt) <i>etc</i>.
and is not relevant to the choice of reflections for refinement.
<i>R</i>-factors based on <i>F</i>^2^ are statistically about twice as large
as those based on <i>F</i>, and <i>R</i>- factors based on ALL data will be
even larger.
;
_reflns_number_total     2249
_reflns_number_gt     1699
_reflns_threshold_expression     I>2\s(I)
_refine_ls_structure_factor_coef     Fsqd
_refine_ls_matrix_type     full
_refine_ls_R_factor_all     0.0639
_refine_ls_R_factor_gt     0.0452
_refine_ls_wR_factor_gt     0.1217
_refine_ls_wR_factor_ref     0.1272
_refine_ls_goodness_of_fit_ref     1.084
_refine_ls_restrained_S_all     1.084
_refine_ls_number_reflns     2249
_refine_ls_number_parameters     172
_refine_ls_number_restraints     0
_refine_ls_number_constraints     0
_refine_ls_hydrogen_treatment     constr
_refine_ls_weighting_scheme     calc
_refine_ls_weighting_details
         'calc w=1/[\s^2^(Fo^2^)+(0.0587P)^2^+1.4776P] where P=(Fo^2^+2Fc^2^)/3'
_atom_sites_solution_hydrogens     geom
_atom_sites_solution_primary     direct
_atom_sites_solution_secondary     difmap
_refine_ls_shift/su_max     0.000
_refine_ls_shift/su_mean     0.000
_refine_diff_density_max     0.586
_refine_diff_density_min     -0.544
_refine_ls_extinction_method     none
_refine_ls_extinction_coef     ?
loop_
    _atom_type_symbol
    _atom_type_description
    _atom_type_scat_dispersion_real
    _atom_type_scat_dispersion_imag
    _atom_type_scat_source
    'C' 'C' 0.0030 0.0020
                         'International Tables Vol C Tables 4.2.6.8 and 6.1.1.4'
    'H' 'H' 0.0000 0.0000
                         'International Tables Vol C Tables 4.2.6.8 and 6.1.1.4'
    'O' 'O' 0.0110 0.0060
                         'International Tables Vol C Tables 4.2.6.8 and 6.1.1.4'
    'Br' 'Br' -0.2900 2.4600
                         'International Tables Vol C Tables 4.2.6.8 and 6.1.1.4'
_computing_data_collection     'APEX2 (Bruker, 2004)'
_computing_cell_refinement     'SAINT-Plus (Bruker, 2004)'
_computing_data_reduction     'SAINT-Plus (Bruker, 2004)'
_computing_structure_solution     'SHELXS97 (Sheldrick, 2008)'
_computing_structure_refinement     'SHELXL97 (Sheldrick, 2008)'
_computing_molecular_graphics     'ORTEP-3 (Farrugia, 2012)'
_computing_publication_material     'SHELXL97 (Sheldrick, 2008)'
loop_
    _atom_site_type_symbol
    _atom_site_label
    _atom_site_fract_x
    _atom_site_fract_y
    _atom_site_fract_z
    _atom_site_U_iso_or_equiv
    _atom_site_adp_type
    _atom_site_calc_flag
    _atom_site_refinement_flags
    _atom_site_occupancy
    _atom_site_symmetry_multiplicity
    _atom_site_disorder_assembly
    _atom_site_disorder_group
    C C15 -0.1065(7) -0.5565(4) 0.3863(3) 0.0671(13) Uani d . 1 1 . .
    H H15A -0.1556 -0.6243 0.3523 0.101 Uiso calc R 1 1 . .
    H H15B -0.1951 -0.5306 0.4198 0.101 Uiso calc R 1 1 . .
    H H15C 0.0077 -0.5787 0.4233 0.101 Uiso calc R 1 1 . .
    O O1 0.1492(4) -0.0566(2) 0.36398(17) 0.0472(7) Uani d . 1 1 . .
    C C1 0.3625(5) 0.1416(3) 0.5778(3) 0.0429(10) Uani d . 1 1 . .
    C C2 0.4360(6) 0.2041(4) 0.6518(3) 0.0584(12) Uani d . 1 1 . .
    H H2 0.4792 0.2821 0.6487 0.070 Uiso calc R 1 1 . .
    C C3 0.4446(7) 0.1483(5) 0.7312(4) 0.0722(15) Uani d . 1 1 . .
    H H3 0.4956 0.1924 0.7794 0.087 Uiso calc R 1 1 . .
    C C4 0.3872(6) 0.0395(4) 0.7436(3) 0.0581(12) Uani d . 1 1 . .
    H H4 0.3924 0.0076 0.7978 0.070 Uiso calc R 1 1 . .
    C C5 0.3127(6) -0.0296(4) 0.6643(3) 0.0552(11) Uani d . 1 1 . .
    H H5 0.2734 -0.1083 0.6687 0.066 Uiso calc R 1 1 . .
    C C6 0.3009(5) 0.0217(3) 0.5838(3) 0.0442(9) Uani d . 1 1 . .
    C C7 0.2283(5) -0.0402(3) 0.5065(3) 0.0402(9) Uani d . 1 1 . .
    C C8 0.2182(5) 0.0167(3) 0.4302(3) 0.0420(9) Uani d . 1 1 . .
    C C9 0.2729(6) 0.1358(3) 0.4210(3) 0.0497(10) Uani d . 1 1 . .
    H H9 0.2609 0.1722 0.3678 0.060 Uiso calc R 1 1 . .
    C C10 0.3435(5) 0.1938(3) 0.4934(3) 0.0487(11) Uani d . 1 1 . .
    C C11 0.1573(5) -0.1595(3) 0.4862(3) 0.0422(9) Uani d . 1 1 . .
    H H11 0.1442 -0.2204 0.5244 0.051 Uiso calc R 1 1 . .
    C C12 0.1141(5) -0.1642(3) 0.4006(3) 0.0421(9) Uani d . 1 1 . .
    C C13 0.0419(6) -0.2605(4) 0.3405(3) 0.0488(10) Uani d . 1 1 . .
    C C14 -0.0706(7) -0.4583(4) 0.3302(3) 0.0616(12) Uani d . 1 1 . .
    H H14A 0.0183 -0.4838 0.2958 0.074 Uiso calc R 1 1 . .
    H H14B -0.1852 -0.4355 0.2923 0.074 Uiso calc R 1 1 . .
    O O2 0.0212(6) -0.2527(3) 0.2649(2) 0.0744(10) Uani d . 1 1 . .
    O O3 0.0034(4) -0.3571(2) 0.38317(19) 0.0535(8) Uani d . 1 1 . .
    Br Br1 0.42767(7) 0.35357(4) 0.48343(4) 0.0708(2) Uani d . 1 1 . .
loop_
    _atom_site_aniso_label
    _atom_site_aniso_U_11
    _atom_site_aniso_U_22
    _atom_site_aniso_U_33
    _atom_site_aniso_U_12
    _atom_site_aniso_U_13
    _atom_site_aniso_U_23
    C15 0.088(3) 0.045(3) 0.069(3) -0.018(2) 0.017(3) -0.009(2)
    O1 0.0569(16) 0.0351(15) 0.0501(17) -0.0048(12) 0.0113(13) 0.0043(12)
    C1 0.0341(18) 0.034(2) 0.063(3) 0.0046(16) 0.0143(18) -0.0021(19)
    C2 0.053(3) 0.045(3) 0.075(3) 0.000(2) 0.007(2) -0.014(2)
    C3 0.064(3) 0.082(4) 0.065(4) 0.009(3) -0.003(3) -0.029(3)
    C4 0.046(2) 0.059(3) 0.069(3) 0.007(2) 0.009(2) 0.030(2)
    C5 0.057(2) 0.051(3) 0.059(3) 0.006(2) 0.014(2) 0.007(2)
    C6 0.0378(19) 0.040(2) 0.056(3) 0.0072(16) 0.0116(18) 0.0010(19)
    C7 0.0356(18) 0.033(2) 0.052(2) 0.0031(15) 0.0074(17) -0.0044(18)
    C8 0.0411(19) 0.034(2) 0.053(3) 0.0019(16) 0.0152(18) 0.0009(19)
    C9 0.053(2) 0.037(2) 0.063(3) 0.0029(18) 0.020(2) 0.008(2)
    C10 0.040(2) 0.0272(19) 0.081(3) -0.0003(16) 0.018(2) -0.001(2)
    C11 0.044(2) 0.035(2) 0.049(3) 0.0037(16) 0.0113(18) 0.0072(18)
    C12 0.042(2) 0.030(2) 0.054(3) -0.0015(16) 0.0098(18) 0.0041(17)
    C13 0.051(2) 0.044(2) 0.052(3) -0.0052(18) 0.010(2) 0.000(2)
    C14 0.083(3) 0.045(2) 0.057(3) -0.015(2) 0.014(2) -0.015(2)
    O2 0.114(3) 0.063(2) 0.046(2) -0.027(2) 0.0132(19) -0.0010(16)
    O3 0.0742(19) 0.0390(16) 0.0463(17) -0.0151(14) 0.0087(15) -0.0038(13)
    Br1 0.0814(4) 0.0354(3) 0.0987(5) -0.0111(2) 0.0247(3) 0.0021(2)
_geom_special_details
;
All e.s.d.'s (except the e.s.d. in the dihedral angle between two l.s. planes)
are estimated using the full covariance matrix. The cell e.s.d.'s are taken
into account individually in the estimation of e.s.d.'s in distances, angles
and torsion angles; correlations between e.s.d.'s in cell parameters are only
used when they are defined by crystal symmetry. An approximate (isotropic)
treatment of cell e.s.d.'s is used for estimating e.s.d.'s involving l.s.
planes.
;
loop_
    _geom_bond_atom_site_label_1
    _geom_bond_atom_site_label_2
    _geom_bond_site_symmetry_2
    _geom_bond_distance
    _geom_bond_publ_flag
    C15 C14 . 1.470(7) ?
    C15 H15A . 0.9600 ?
    C15 H15B . 0.9600 ?
    C15 H15C . 0.9600 ?
    O1 C8 . 1.357(5) ?
    O1 C12 . 1.380(4) ?
    C1 C2 . 1.389(6) ?
    C1 C6 . 1.420(5) ?
    C1 C10 . 1.451(6) ?
    C2 C3 . 1.404(8) ?
    C2 H2 . 0.9300 ?
    C3 C4 . 1.311(7) ?
    C3 H3 . 0.9300 ?
    C4 C5 . 1.495(7) ?
    C4 H4 . 0.9300 ?
    C5 C6 . 1.396(6) ?
    C5 H5 . 0.9300 ?
    C6 C7 . 1.426(6) ?
    C7 C8 . 1.363(6) ?
    C7 C11 . 1.443(5) ?
    C8 C9 . 1.403(5) ?
    C9 C10 . 1.341(6) ?
    C9 H9 . 0.9300 ?
    C10 Br1 1 1.902(4) ?
    C10 Br1 . 1.902(4) ?
    C11 C12 . 1.345(6) ?
    C11 H11 . 0.9300 ?
    C12 C13 . 1.471(6) ?
    C13 O2 . 1.192(5) ?
    C13 O3 . 1.333(5) ?
    C14 O3 . 1.452(5) ?
    C14 H14A . 0.9700 ?
    C14 H14B . 0.9700 ?
    Br1 Br1 1 0.0000 ?
loop_
    _geom_angle_atom_site_label_1
    _geom_angle_atom_site_label_2
    _geom_angle_atom_site_label_3
    _geom_angle_site_symmetry_1
    _geom_angle_site_symmetry_3
    _geom_angle
    _geom_angle_publ_flag
    C14 C15 H15A . . 109.5 ?
    C14 C15 H15B . . 109.5 ?
    H15A C15 H15B . . 109.5 ?
    C14 C15 H15C . . 109.5 ?
    H15A C15 H15C . . 109.5 ?
    H15B C15 H15C . . 109.5 ?
    C8 O1 C12 . . 105.4(3) ?
    C2 C1 C6 . . 119.5(4) ?
    C2 C1 C10 . . 122.9(4) ?
    C6 C1 C10 . . 117.6(4) ?
    C1 C2 C3 . . 119.4(4) ?
    C1 C2 H2 . . 120.3 ?
    C3 C2 H2 . . 120.3 ?
    C4 C3 C2 . . 125.9(5) ?
    C4 C3 H3 . . 117.1 ?
    C2 C3 H3 . . 117.1 ?
    C3 C4 C5 . . 115.1(5) ?
    C3 C4 H4 . . 122.4 ?
    C5 C4 H4 . . 122.4 ?
    C6 C5 C4 . . 121.2(4) ?
    C6 C5 H5 . . 119.4 ?
    C4 C5 H5 . . 119.4 ?
    C5 C6 C1 . . 118.9(4) ?
    C5 C6 C7 . . 123.1(4) ?
    C1 C6 C7 . . 118.0(4) ?
    C8 C7 C6 . . 119.8(4) ?
    C8 C7 C11 . . 105.8(4) ?
    C6 C7 C11 . . 134.4(4) ?
    O1 C8 C7 . . 111.4(3) ?
    O1 C8 C9 . . 124.0(4) ?
    C7 C8 C9 . . 124.5(4) ?
    C10 C9 C8 . . 115.9(4) ?
    C10 C9 H9 . . 122.1 ?
    C8 C9 H9 . . 122.1 ?
    C9 C10 C1 . . 124.2(4) ?
    C9 C10 Br1 . 1 117.2(3) ?
    C1 C10 Br1 . 1 118.5(3) ?
    C9 C10 Br1 . . 117.2(3) ?
    C1 C10 Br1 . . 118.5(3) ?
    Br1 C10 Br1 1 . 0.00(4) ?
    C12 C11 C7 . . 105.7(3) ?
    C12 C11 H11 . . 127.2 ?
    C7 C11 H11 . . 127.2 ?
    C11 C12 O1 . . 111.7(3) ?
    C11 C12 C13 . . 132.7(4) ?
    O1 C12 C13 . . 115.6(4) ?
    O2 C13 O3 . . 125.4(4) ?
    O2 C13 C12 . . 124.7(4) ?
    O3 C13 C12 . . 110.0(4) ?
    O3 C14 C15 . . 108.3(4) ?
    O3 C14 H14A . . 110.0 ?
    C15 C14 H14A . . 110.0 ?
    O3 C14 H14B . . 110.0 ?
    C15 C14 H14B . . 110.0 ?
    H14A C14 H14B . . 108.4 ?
    C13 O3 C14 . . 114.9(3) ?
    Br1 Br1 C10 1 . 0 ?
_iucr_refine_instructions_details
;
TITL SHBR in P2(1)/c
CELL  0.71073   7.3108  11.1545  15.9752   90.000  100.921   90.000
ZERR     4.00   0.0004   0.0006   0.0010    0.000    0.004    0.000
LATT   1
SYMM  - X, 1/2 + Y, 1/2 - Z
SFAC  C        2.31000 20.84392  1.02000 10.20751   1.58860   0.56870 =
         0.86500  51.65125   0.21560   0.003   0.002    11.500   0.770  12.011
SFAC  H        0.49300 10.51091  0.32291 26.12573   0.14019   3.14236 =
         0.04081  57.79977   0.00304   0.000   0.000     0.620   0.320   1.008
SFAC  O        3.04850 13.27711  2.28680  5.70111   1.54630   0.32390 =
         0.86700  32.90894   0.25080   0.011   0.006    32.500   0.660  15.999
SFAC  BR      17.17892  2.17230  5.23581 16.57962   5.63771   0.26090 =
         3.98510  41.43285   2.95570  -0.290   2.460 10000.000   1.140  79.904
UNIT  60   44   12   4
MERG   3
OMIT     0.00  50.00
FMAP   2
PLAN   20
SIZE     0.18   0.24   0.28
ACTA
BOND   $H
HTAB C2 Br1_$1
EQIV $1 X, Y, Z
L.S.  10
TEMP    25.00
WGHT      0.0587      1.4776
FVAR       0.13665
C15   1   -0.106537   -0.556502    0.386256    11.00000    0.08767    0.04515 =
         0.06921   -0.00859    0.01691   -0.01836
AFIX  33
H15A  2   -0.155607   -0.624312    0.352282    11.00000   -1.50000
H15B  2   -0.195125   -0.530602    0.419801    11.00000   -1.50000
H15C  2    0.007657   -0.578726    0.423312    11.00000   -1.50000
AFIX   0
O1    3    0.149209   -0.056582    0.363979    11.00000    0.05693    0.03509 =
         0.05011    0.00434    0.01129   -0.00478
MOLE    1
C1    1    0.362502    0.141651    0.577847    11.00000    0.03412    0.03420 =
         0.06253   -0.00205    0.01432    0.00457
C2    1    0.436040    0.204054    0.651803    11.00000    0.05305    0.04536 =
         0.07476   -0.01359    0.00685   -0.00036
AFIX  43
H2    2    0.479202    0.282058    0.648736    11.00000   -1.20000
AFIX   0
C3    1    0.444615    0.148295    0.731226    11.00000    0.06385    0.08142 =
         0.06516   -0.02865   -0.00321    0.00878
AFIX  43
H3    2    0.495602    0.192467    0.779382    11.00000   -1.20000
AFIX   0
C4    1    0.387163    0.039487    0.743602    11.00000    0.04592    0.05871 =
         0.06900    0.02971    0.00855    0.00747
AFIX  43
H4    2    0.392392    0.007618    0.797799    11.00000   -1.20000
AFIX   0
C5    1    0.312660   -0.029601    0.664278    11.00000    0.05729    0.05112 =
         0.05858    0.00672    0.01422    0.00636
AFIX  43
H5    2    0.273408   -0.108270    0.668662    11.00000   -1.20000
AFIX   0
C6    1    0.300908    0.021741    0.583771    11.00000    0.03779    0.03989 =
         0.05603    0.00101    0.01160    0.00719
C7    1    0.228261   -0.040174    0.506488    11.00000    0.03561    0.03288 =
         0.05196   -0.00442    0.00746    0.00309
C8    1    0.218162    0.016742    0.430214    11.00000    0.04108    0.03442 =
         0.05305    0.00095    0.01518    0.00190
C9    1    0.272864    0.135783    0.420942    11.00000    0.05280    0.03661 =
         0.06330    0.00774    0.02045    0.00291
AFIX  43
H9    2    0.260901    0.172229    0.367823    11.00000   -1.20000
AFIX   0
C10   1    0.343484    0.193811    0.493395    11.00000    0.04030    0.02719 =
         0.08129   -0.00062    0.01807   -0.00030
C11   1    0.157327   -0.159465    0.486201    11.00000    0.04399    0.03461 =
         0.04885    0.00727    0.01125    0.00372
AFIX  43
H11   2    0.144223   -0.220400    0.524360    11.00000   -1.20000
AFIX   0
C12   1    0.114082   -0.164202    0.400587    11.00000    0.04241    0.02997 =
         0.05415    0.00411    0.00978   -0.00152
C13   1    0.041920   -0.260537    0.340515    11.00000    0.05097    0.04364 =
         0.05212    0.00038    0.01028   -0.00521
C14   1   -0.070609   -0.458301    0.330172    11.00000    0.08294    0.04469 =
         0.05746   -0.01458    0.01418   -0.01512
AFIX  23
H14A  2    0.018316   -0.483832    0.295782    11.00000   -1.20000
H14B  2   -0.185203   -0.435526    0.292264    11.00000   -1.20000
AFIX   0
O2    3    0.021185   -0.252679    0.264890    11.00000    0.11404    0.06302 =
         0.04558   -0.00095    0.01319   -0.02663
O3    3    0.003380   -0.357148    0.383174    11.00000    0.07422    0.03898 =
         0.04634   -0.00382    0.00869   -0.01511
BR1   4    0.427671    0.353574    0.483433    11.00000    0.08142    0.03541 =
         0.09865    0.00210    0.02470   -0.01106
HKLF 4
REM Highest difference peak  0.585,  deepest hole -0.543,  1-sigma level  0.072
REM  SHBR in P2(1)/c
REM R1 =  0.0452 for   1699 Fo > 4sig(Fo)  and  0.0639 for all   2249 data
REM    172 parameters refined using      0 restraints
END
;
data_global
_journal_date_recd_electronic     2012-12-23
_journal_date_accepted     2012-12-29
_journal_name_full     'Acta Crystallographica, Section E'
_journal_year     2013
_journal_volume     69
_journal_issue      2
_journal_page_first     o198
_journal_page_last     o198
_journal_paper_category     QO
_journal_paper_doi     10.1107/S160053681205204X
_journal_coeditor_code     HB7019
_publ_contact_author_name     'B. S. Palakshamurthy'
_publ_contact_author_address
;
Department of Studies and Research in Physics, U.C.S.
Tumkur University, Tumkur
Karnataka 572 103, India
;
_publ_contact_author_email     palaksha.bspm@gmail.com
_publ_contact_author_fax     '0816 2254546'
_publ_contact_author_phone     '0944987382'
_publ_section_title
;
Ethyl 5-bromonaphtho[2,1-<i>b</i>]furan-2-carboxylate
;
loop_
    _publ_author_name
    _publ_author_footnote
    _publ_author_address
    'Shet Prakash, M.' .
;
Department of Studies and Research in Chemistry
U.C.S.
Tumkur University, Tumkur
Karnataka 572 103, India
;
    'Suchetan, P. A.' .
;
Department of Studies and Research in Chemistry
U.C.S.
Tumkur University, Tumkur
Karnataka 572 103, India
;
    'Mahadevan, K. M.' .
;
Department of Chemistry
Kuvempu University
Shankaraghatta Shimoga
Karnataka
India
;
    'Vaidya, V. P.' .
;
Department of Chemistry
Kuvempu University
Shankaraghatta Shimoga
Karnataka
India
;
    'Velumurgan, D.' .
;
Centre of Advanced Study in Crystallography and Biophysics
University of Madras
Guindy Campus, Chennai 600 025
India
;
    'Palakshamurthy, B. S.' .
;
Department of Studies and Research in Physics, U.C.S.
Tumkur University, Tumkur
Karnataka 572 103, India
;
