# Supplementary material for: Ethyl 5-bromo­naphtho­[2,1-b]furan-2-carboxyl­ate
Source: Acta Crystallogr Sect E Struct Rep Online. 2013 Jan 9;69(Pt 2):o198. doi: 10.1107/S160053681205204X (PMC3569259; doi:10.1107/S160053681205204X)
Supplement: Supplementary file 2 [file e-69-0o198-Isup2.hkl]

# 
# h,k,l, Fc-squared, Fo-squared, sigma(Fo-squared) and status flag 
# 
data_I
_shelx_title ' SHBR in P2(1)/c' 
_shelx_refln_list_code          4 
_shelx_F_calc_maximum      218.53 
_exptl_crystal_F_000       639.92 
_reflns_d_resolution_high  0.8411 
 
loop_ 
 _symmetry_equiv_pos_as_xyz 
 'x, y, z' 
 '-x, y+1/2, -z+1/2' 
 '-x, -y, -z' 
 'x, -y-1/2, z-1/2' 
 
_cell_length_a     7.3108 
_cell_length_b    11.1545 
_cell_length_c    15.9752 
_cell_angle_alpha  90.000 
_cell_angle_beta  100.921 
_cell_angle_gamma  90.000 
 
_shelx_F_squared_multiplier     1.000 
 
loop_ 
 _refln_index_h 
 _refln_index_k 
 _refln_index_l 
 _refln_F_squared_calc 
 _refln_F_squared_meas 
 _refln_F_squared_sigma 
 _refln_observed_status 
   1   0   0     2124.71     2258.25     53.40 o 
   2   0   0     5220.67     5259.40    127.46 o 
   3   0   0      166.76      220.56      6.09 o 
   4   0   0      343.22      340.24      9.63 o 
   5   0   0     1070.03      996.76     24.43 o 
   6   0   0      321.49      327.73     13.23 o 
   7   0   0      418.40      429.70     14.21 o 
   8   0   0       34.67       48.38      9.04 o 
   1   1   0     2761.55     2812.01     40.77 o 
   2   1   0    30222.36    32213.39    492.20 o 
   3   1   0     3176.95     3215.52     47.44 o 
   4   1   0     2871.00     2783.62     49.61 o 
   5   1   0      810.16      812.57     14.48 o 
   6   1   0       91.41       98.89      4.85 o 
   7   1   0        1.23        0.49      4.78 o 
   8   1   0        5.13        3.26      6.46 o 
   0   2   0        6.97       42.39      2.83 o 
   1   2   0      617.38      542.43      8.54 o 
   2   2   0    10000.81    11416.45    165.17 o 
   3   2   0      131.66      109.84      3.29 o 
   4   2   0       40.49       42.56      4.01 o 
   5   2   0      109.28      121.86      4.94 o 
   6   2   0        0.47        2.54      4.40 o 
   7   2   0       59.48       57.54      5.24 o 
   8   2   0        5.46       14.78      7.45 o 
   1   3   0       42.16       39.91      1.49 o 
   2   3   0     2169.33     2406.11     37.21 o 
   3   3   0     1281.13     1339.69     22.44 o 
   4   3   0        5.94       19.92      3.05 o 
   5   3   0      451.64      418.33      9.32 o 
   6   3   0       70.78       57.46      4.61 o 
   7   3   0        3.66        0.90      4.98 o 
   8   3   0       29.66       27.30      7.75 o 
   0   4   0     3217.90     2917.07     66.91 o 
   1   4   0     8018.52     7695.85    123.83 o 
   2   4   0     2124.31     2043.95     35.25 o 
   3   4   0      397.52      467.05      8.85 o 
   4   4   0      489.45      491.11     10.02 o 
   5   4   0      385.35      342.78     11.47 o 
   6   4   0      257.78      241.04      7.76 o 
   7   4   0      288.64      263.52     11.56 o 
   8   4   0        0.82        0.00      8.15 o 
   1   5   0     4194.18     4137.46     67.06 o 
   2   5   0     3995.83     3760.24     64.32 o 
   3   5   0     3259.80     3044.88     49.64 o 
   4   5   0     1586.96     1547.97     27.62 o 
   5   5   0      936.26      945.08     18.20 o 
   6   5   0       49.90       55.82      6.39 o 
   7   5   0        7.73        0.00     10.39 o 
   0   6   0     8421.95     9117.45    207.13 o 
   1   6   0     5461.41     5701.13     92.17 o 
   2   6   0      141.07      140.87      5.04 o 
   3   6   0      112.70      118.34      4.00 o 
   4   6   0       65.17       48.47      4.03 o 
   5   6   0       80.15       76.20      7.08 o 
   6   6   0       86.97       77.05      7.16 o 
   7   6   0       98.14      116.25     10.71 o 
   1   7   0        1.78        6.24      3.01 o 
   2   7   0      618.47      610.99     13.30 o 
   3   7   0      308.57      329.57      8.78 o 
   4   7   0       12.69        3.00      5.80 o 
   5   7   0      272.59      286.55     11.25 o 
   6   7   0       36.76       20.80      8.31 o 
   7   7   0       65.74       65.34     10.38 o 
   0   8   0      864.25      843.87     24.10 o 
   1   8   0      324.22      296.66      8.07 o 
   2   8   0      331.92      307.33      8.55 o 
   3   8   0      461.28      444.23     20.50 o 
   4   8   0      143.25      141.44      8.33 o 
   5   8   0      281.14      256.81     11.46 o 
   6   8   0       57.01       56.36     10.64 o 
   1   9   0      574.53      535.45     13.47 o 
   2   9   0     1516.69     1466.21     34.11 o 
   3   9   0      904.30      858.93     22.65 o 
   4   9   0      624.28      612.10     23.73 o 
   5   9   0      177.53      208.73     15.46 o 
   6   9   0       14.43       23.05     10.47 o 
   0  10   0     5885.96     5957.24    179.82 o 
   1  10   0      238.47      257.82     10.60 o 
   2  10   0      907.93      999.72     26.35 o 
   3  10   0       58.86       81.48      8.23 o 
   4  10   0       51.68       39.20      8.59 o 
   5  10   0      153.72      123.72     15.64 o 
   1  11   0       42.48       47.24      9.33 o 
   2  11   0      537.48      588.12     21.15 o 
   3  11   0       98.42      120.67      9.97 o 
   4  11   0      191.94      215.70     11.96 o 
   0  12   0       45.39       56.76     18.20 o 
   1  12   0       33.89       32.87     15.53 o 
   2  12   0       72.33       69.68     29.45 o 
   3  12   0       63.88       69.59     13.75 o 
   1  13   0       59.19       58.63     14.57 o 
  -8   1   1       53.13       51.29      6.78 o 
  -7   1   1       69.44       60.97      4.78 o 
  -6   1   1      376.37      369.64      8.35 o 
  -5   1   1      225.83      193.96      5.28 o 
  -4   1   1       83.25       75.21      3.41 o 
  -3   1   1       43.33       57.14      2.18 o 
  -2   1   1    47755.19    51239.40    868.66 o 
  -1   1   1     1121.01     1351.21     21.83 o 
   0   1   1      541.61      777.83     11.74 o 
   1   1   1      935.35      652.07     10.44 o 
   2   1   1      708.27      670.02     10.35 o 
   3   1   1       65.99       92.40      3.00 o 
   4   1   1       38.52       33.67      3.27 o 
   5   1   1      442.34      367.53      9.35 o 
   6   1   1      208.11      214.05      6.83 o 
   7   1   1      142.08      169.37      6.73 o 
   8   1   1       10.31       13.39      7.28 o 
  -8   2   1       49.68       36.85      6.06 o 
  -7   2   1        2.59        0.00      4.78 o 
  -6   2   1      371.21      354.81      8.76 o 
  -5   2   1      733.81      735.06     14.59 o 
  -4   2   1     9994.45    10370.52    166.01 o 
  -3   2   1     2249.38     2119.00     32.48 o 
  -2   2   1       54.86       41.48      1.46 o 
  -1   2   1       87.76      123.09      3.59 o 
   0   2   1     2021.22     2155.31     34.91 o 
   1   2   1     7722.18     8384.74    126.85 o 
   2   2   1     1125.04      890.45     14.22 o 
   3   2   1    10266.54    10029.32    153.53 o 
   4   2   1     1390.45     1337.17     23.77 o 
   5   2   1      366.40      380.11      9.62 o 
   6   2   1       87.92      109.60      6.22 o 
   7   2   1       17.90       21.53      5.22 o 
   8   2   1       39.55       26.10      7.89 o 
  -8   3   1       75.00       93.08      8.95 o 
  -7   3   1      121.08      139.79      5.75 o 
  -6   3   1      630.55      587.73     12.63 o 
  -5   3   1      390.41      350.96      7.94 o 
  -4   3   1     1825.95     2060.58     35.94 o 
  -3   3   1     1336.35     1288.56     22.63 o 
  -2   3   1     1471.59     1331.90     21.93 o 
  -1   3   1     5729.30     5414.95     87.51 o 
   0   3   1     6952.23     6916.57    104.82 o 
   1   3   1     5612.06     6098.52     92.56 o 
   2   3   1     3137.07     3450.77     52.53 o 
   3   3   1      297.33      274.35      5.62 o 
   4   3   1        4.05       12.35      2.91 o 
   5   3   1     1612.45     1485.53     26.70 o 
   6   3   1      314.09      316.54      9.29 o 
   7   3   1      238.99      244.64     10.45 o 
   8   3   1      128.55      156.05     10.13 o 
  -8   4   1        0.30        2.12     14.14 o 
  -7   4   1        1.16       10.32      7.26 o 
  -6   4   1      371.30      399.91     10.03 o 
  -5   4   1      138.19      153.03      5.56 o 
  -4   4   1      467.08      424.63      9.00 o 
  -3   4   1     1122.22     1150.36     20.44 o 
  -2   4   1       17.38       33.21      1.85 o 
  -1   4   1      559.69      569.78      9.83 o 
   0   4   1        5.59        8.25      1.67 o 
   1   4   1      696.20      655.78     10.67 o 
   2   4   1      197.19      167.53      3.99 o 
   3   4   1     1435.50     1600.87     26.71 o 
   4   4   1      930.07      924.54     17.28 o 
   5   4   1      267.99      281.94      7.85 o 
   6   4   1       57.08       71.47      5.97 o 
   7   4   1        0.03        0.47      9.52 o 
   8   4   1       47.65       35.80      8.96 o 
  -7   5   1        9.75        7.80     10.28 o 
  -6   5   1       30.31       45.79      6.72 o 
  -5   5   1       52.47       56.40      4.70 o 
  -4   5   1       30.15       31.93      3.23 o 
  -3   5   1      167.35      178.64      5.00 o 
  -2   5   1      381.79      473.93      9.32 o 
  -1   5   1        0.63       12.73      1.89 o 
   0   5   1     2565.91     2699.86     44.00 o 
   1   5   1      518.32      516.84      9.47 o 
   2   5   1        0.07       23.46      1.90 o 
   3   5   1        1.44       13.62      2.62 o 
   4   5   1       91.08       95.54      4.36 o 
   5   5   1        9.06        9.63      5.11 o 
   6   5   1        4.03       18.06      6.17 o 
   7   5   1        3.38        0.00     10.29 o 
  -7   6   1       22.63       26.16      9.23 o 
  -6   6   1       59.91       58.70      7.53 o 
  -5   6   1       77.47       69.10      6.44 o 
  -4   6   1      665.09      616.50     13.29 o 
  -3   6   1     2445.08     2272.75     39.48 o 
  -2   6   1     1980.42     1847.78     32.43 o 
  -1   6   1      174.26      195.18      5.67 o 
   0   6   1       61.65      107.81      3.56 o 
   1   6   1      411.64      340.35      7.14 o 
   2   6   1     2054.86     1933.79     33.96 o 
   3   6   1     1582.62     1551.13     27.74 o 
   4   6   1      751.90      722.92     16.90 o 
   5   6   1      171.71      183.18      8.10 o 
   6   6   1       10.23       10.84      7.56 o 
   7   6   1       52.03       58.77     10.18 o 
  -7   7   1      150.54      156.23     14.79 o 
  -6   7   1      111.14      114.20      8.82 o 
  -5   7   1      945.18      899.83     22.99 o 
  -4   7   1        8.03       13.94      5.53 o 
  -3   7   1      238.67      224.86      7.99 o 
  -2   7   1     3173.03     3006.82     51.89 o 
  -1   7   1     4370.36     4195.20     72.10 o 
   0   7   1     3079.65     2979.89     48.68 o 
   1   7   1     2356.11     2223.81     38.87 o 
   2   7   1     2026.22     2051.28     46.03 o 
   3   7   1        2.67        3.16      4.61 o 
   4   7   1       88.49       72.53      9.58 o 
   5   7   1      315.52      304.17     10.91 o 
   6   7   1      196.43      221.67     12.30 o 
   7   7   1      164.67      180.14     19.38 o 
  -6   8   1      118.12      136.30     10.87 o 
  -5   8   1      308.13      306.16     12.34 o 
  -4   8   1     1941.68     1785.70     41.48 o 
  -3   8   1     1510.03     1378.85     32.57 o 
  -2   8   1      347.91      326.58      9.95 o 
  -1   8   1      267.59      236.88      7.15 o 
   0   8   1       77.23       86.59      4.20 o 
   1   8   1     1322.52     1325.86     24.57 o 
   2   8   1      532.23      528.06     13.40 o 
   3   8   1     2412.49     2361.20     53.17 o 
   4   8   1      356.73      389.73     13.59 o 
   5   8   1      268.92      307.50     11.89 o 
   6   8   1       38.64       51.15     10.43 o 
  -6   9   1       82.74       66.74     10.85 o 
  -5   9   1        0.02        0.00     10.51 o 
  -4   9   1      215.85      211.94     10.41 o 
  -3   9   1       66.03       57.85      7.09 o 
  -2   9   1     1232.43     1222.71     29.29 o 
  -1   9   1      264.92      252.86      8.85 o 
   0   9   1      184.56      199.30      6.91 o 
   1   9   1     1073.48     1041.55     23.09 o 
   2   9   1        2.45        0.00      6.31 o 
   3   9   1       65.31       55.35      7.31 o 
   4   9   1        3.53        1.13      6.76 o 
   5   9   1        9.38        9.31      7.40 o 
   6   9   1       17.36       20.43     10.87 o 
  -5  10   1       14.60       17.08     11.07 o 
  -4  10   1       48.48       46.59      8.54 o 
  -3  10   1       86.25       94.85      9.74 o 
  -2  10   1      215.28      234.53     12.06 o 
  -1  10   1      236.39      227.32      9.68 o 
   0  10   1      100.83      116.05      9.04 o 
   1  10   1       58.87       61.05      7.19 o 
   2  10   1      137.56      119.80      8.96 o 
   3  10   1       40.10       57.03      8.34 o 
   4  10   1        0.63        0.00      7.38 o 
   5  10   1        2.27        0.00     10.89 o 
  -4  11   1       54.70       57.08      9.28 o 
  -3  11   1       12.19       18.63     10.20 o 
  -2  11   1      938.21      911.48     24.05 o 
  -1  11   1      378.24      359.34     19.69 o 
   0  11   1      792.82      824.77     30.29 o 
   1  11   1      242.64      292.16     13.38 o 
   2  11   1      180.98      221.72     12.39 o 
   3  11   1       30.70       17.64      8.41 o 
   4  11   1       71.84       66.95      8.81 o 
  -3  12   1      226.93      261.22     14.91 o 
  -2  12   1      438.39      448.17     23.64 o 
  -1  12   1      179.75      177.07     14.92 o 
   0  12   1       25.97       47.38     12.27 o 
   1  12   1      491.90      516.66     49.53 o 
   2  12   1      281.27      328.76     15.47 o 
   3  12   1      562.60      597.82     24.04 o 
  -1  13   1      405.30      387.42     21.39 o 
   0  13   1      533.85      541.80     47.65 o 
   1  13   1      424.86      442.68     23.17 o 
  -8   0   2       94.60      118.64      9.09 o 
  -7   0   2      206.75      203.35      9.33 o 
  -6   0   2      442.71      420.41     12.63 o 
  -5   0   2      227.83      223.85      8.07 o 
  -4   0   2       18.43       24.75      3.26 o 
  -3   0   2     1234.92     1429.41     33.21 o 
  -2   0   2     7020.78     8913.79    202.58 o 
  -1   0   2    12293.37    11372.78    224.61 o 
   0   0   2    16980.73    16889.06    342.24 o 
   1   0   2     8628.55     8789.46    199.69 o 
   2   0   2      226.28      231.90      7.23 o 
   3   0   2      805.39      920.91     33.00 o 
   4   0   2     1322.58     1295.56     37.53 o 
   5   0   2      506.42      440.03     14.23 o 
   6   0   2      171.02      188.05     11.51 o 
   7   0   2       26.21       28.70      7.84 o 
   8   0   2        1.33        6.72     11.24 o 
  -8   1   2        1.18        3.53      5.30 o 
  -7   1   2        7.57        9.75      4.25 o 
  -6   1   2       90.71      117.68      4.57 o 
  -5   1   2      353.91      357.16      7.90 o 
  -4   1   2      170.81      128.09      3.85 o 
  -3   1   2     1759.22     1727.33     30.85 o 
  -2   1   2    18499.35    20249.16    305.36 o 
  -1   1   2       28.78       42.85      1.16 o 
   0   1   2     4351.65     5284.20     83.89 o 
   1   1   2     8210.02     8331.66    120.61 o 
   2   1   2     1033.02      971.44     14.23 o 
   3   1   2     3285.83     3229.63     52.46 o 
   4   1   2      246.14      227.73      6.64 o 
   5   1   2      577.23      551.02     12.65 o 
   6   1   2       57.02       50.13      4.76 o 
   7   1   2        4.37       11.50      5.41 o 
   8   1   2        7.84       10.55      6.89 o 
  -8   2   2        8.62        6.48      5.80 o 
  -7   2   2        4.76        2.64      4.28 o 
  -6   2   2       22.86       22.12      3.47 o 
  -5   2   2       55.56       59.79      4.05 o 
  -4   2   2     5795.57     6465.23    102.91 o 
  -3   2   2      103.07       86.27      2.68 o 
  -2   2   2       11.13       22.02      1.33 o 
  -1   2   2     7032.17     8221.31    148.36 o 
   0   2   2      300.58      467.53      7.17 o 
   1   2   2      945.85     1160.08     19.34 o 
   2   2   2       75.62       93.27      3.35 o 
   3   2   2       42.89       59.93      2.54 o 
   4   2   2        0.57        2.42      2.66 o 
   5   2   2       12.24        6.15      3.89 o 
   6   2   2        7.33        4.78      4.91 o 
   7   2   2       38.03       37.87      5.62 o 
   8   2   2        3.12        1.11      8.27 o 
  -8   3   2        0.77        0.00     12.05 o 
  -7   3   2        1.06        2.07      4.67 o 
  -6   3   2      462.06      481.36     13.08 o 
  -5   3   2       15.88       24.55      4.37 o 
  -4   3   2       96.13       72.11      3.14 o 
  -3   3   2      295.51      226.95      5.22 o 
  -2   3   2      663.49      613.97     10.58 o 
  -1   3   2      108.69      157.17      5.35 o 
   0   3   2      427.35      413.86      6.55 o 
   1   3   2      327.43      228.34      5.19 o 
   2   3   2     1541.44     1490.20     22.17 o 
   3   3   2       18.09       19.69      2.16 o 
   4   3   2      766.20      747.62     14.13 o 
   5   3   2        5.75        5.40      3.61 o 
   6   3   2        0.12        0.00      4.69 o 
   7   3   2        1.44        7.14      7.28 o 
   8   3   2       26.76       28.21     12.41 o 
  -8   4   2       65.87       72.52     12.07 o 
  -7   4   2      266.86      277.62     15.34 o 
  -6   4   2       12.08       16.15      5.34 o 
  -5   4   2      313.47      292.90      8.19 o 
  -4   4   2      402.49      434.42      9.11 o 
  -3   4   2       66.19      106.54      3.55 o 
  -2   4   2     7052.26     7051.62    136.54 o 
  -1   4   2     4437.26     4355.42     79.02 o 
   0   4   2    14050.25    14878.41    238.97 o 
   1   4   2      417.34      399.02      8.11 o 
   2   4   2     2215.34     2309.58     40.44 o 
   3   4   2      293.36      316.02      6.95 o 
   4   4   2      262.41      255.77      6.20 o 
   5   4   2      623.32      575.69     11.34 o 
   6   4   2      632.03      628.44     15.23 o 
   7   4   2      119.60      146.73     11.83 o 
  -8   5   2       41.09       52.49     15.26 o 
  -7   5   2        5.67        0.00      9.89 o 
  -6   5   2       52.04       70.27      7.13 o 
  -5   5   2      684.46      706.42     15.03 o 
  -4   5   2     1815.90     1760.69     30.99 o 
  -3   5   2     1722.14     1688.62     29.64 o 
  -2   5   2     5688.31     5931.94    115.32 o 
  -1   5   2      667.99      751.57     12.98 o 
   0   5   2      159.19      131.06      3.58 o 
   1   5   2     2956.46     3027.59     46.28 o 
   2   5   2     4883.07     4863.29     89.97 o 
   3   5   2     3201.83     3131.47     48.17 o 
   4   5   2     1520.61     1456.77     26.38 o 
   5   5   2      466.95      489.49     12.50 o 
   6   5   2       33.33       23.74      6.40 o 
   7   5   2      185.70      177.76     17.13 o 
  -7   6   2      266.15      271.23     13.01 o 
  -6   6   2        8.15        8.95      6.52 o 
  -5   6   2       94.42       87.51      5.98 o 
  -4   6   2       53.36       56.04      4.66 o 
  -3   6   2      112.00       92.55      6.70 o 
  -2   6   2      511.62      422.06     10.46 o 
  -1   6   2      921.71      859.44     15.81 o 
   0   6   2     8110.84     8344.91    134.27 o 
   1   6   2      436.97      399.85      8.01 o 
   2   6   2      864.71      886.58     18.18 o 
   3   6   2        2.12        4.97      3.83 o 
   4   6   2      185.30      172.80      6.83 o 
   5   6   2      247.26      255.16      9.85 o 
   6   6   2      100.74      111.53      8.07 o 
   7   6   2        3.14        5.14      9.23 o 
  -7   7   2        6.10        0.00     11.57 o 
  -6   7   2       59.50       69.23      8.08 o 
  -5   7   2       27.37       26.31      6.62 o 
  -4   7   2       59.98       52.18      6.13 o 
  -3   7   2       14.90       12.07      4.23 o 
  -2   7   2      225.05      232.78      7.55 o 
  -1   7   2       89.07      105.37      3.88 o 
   0   7   2       29.67       42.11      3.09 o 
   1   7   2        3.90       15.26      2.81 o 
   2   7   2      277.93      297.87     10.00 o 
   3   7   2       81.78       97.59      5.51 o 
   4   7   2       77.30       83.86      6.78 o 
   5   7   2       29.09       25.80      6.84 o 
   6   7   2       72.55       69.55      9.77 o 
   7   7   2       86.76       63.81     11.18 o 
  -6   8   2      258.78      255.27     12.66 o 
  -5   8   2       30.29       22.87      7.23 o 
  -4   8   2      104.14      102.55      7.89 o 
  -3   8   2      147.74      152.36      9.18 o 
  -2   8   2       51.68       58.46      5.05 o 
  -1   8   2     1069.14     1102.31     21.59 o 
   0   8   2      449.63      459.58     10.12 o 
   1   8   2      743.59      769.59     15.85 o 
   2   8   2        5.65        8.92      4.94 o 
   3   8   2        0.34        0.00      5.58 o 
   4   8   2       52.72       37.40      6.67 o 
   5   8   2      482.23      440.72     14.56 o 
   6   8   2       55.08       62.03     10.08 o 
  -6   9   2      166.25      136.04     11.90 o 
  -5   9   2      344.39      311.10     13.19 o 
  -4   9   2      457.49      468.89     16.74 o 
  -3   9   2      256.50      287.95     11.14 o 
  -2   9   2     1785.73     1787.13     36.72 o 
  -1   9   2        8.52        6.16      4.96 o 
   0   9   2        1.23        1.19      4.06 o 
   1   9   2     1550.32     1531.05     32.53 o 
   2   9   2      377.87      384.14     13.10 o 
   3   9   2     1627.68     1579.13     34.19 o 
   4   9   2      275.55      300.84     11.55 o 
   5   9   2      180.82      166.18     13.45 o 
   6   9   2        1.10        0.00     11.15 o 
  -5  10   2       41.36       33.77     10.97 o 
  -4  10   2       12.05       14.27      7.91 o 
  -3  10   2      554.54      496.25     16.40 o 
  -2  10   2      318.34      314.38     12.09 o 
  -1  10   2     1793.00     1762.96     36.42 o 
   0  10   2     1340.34     1311.74     31.26 o 
   1  10   2      837.76      841.86     25.08 o 
   2  10   2      157.54      183.82      8.72 o 
   3  10   2       62.71       79.94      7.80 o 
   4  10   2      118.18      122.12      9.13 o 
   5  10   2      165.70      161.35     26.42 o 
  -4  11   2      167.51      160.29     13.04 o 
  -3  11   2      345.54      365.59     14.39 o 
  -2  11   2      102.65      107.76     10.59 o 
  -1  11   2      146.23      132.68     17.40 o 
   0  11   2       21.04       23.35      8.14 o 
   1  11   2      190.10      195.53     14.37 o 
   2  11   2      345.32      327.92     14.79 o 
   3  11   2      236.37      252.54     13.90 o 
   4  11   2      180.40      192.90     11.01 o 
  -3  12   2      221.92      219.58     43.37 o 
  -2  12   2        8.48       19.99     12.27 o 
  -1  12   2       45.53       34.78     16.33 o 
   0  12   2        0.13        0.00     11.28 o 
   1  12   2        5.72       17.16     11.89 o 
   2  12   2       45.55       43.59     13.30 o 
   3  12   2        6.65        9.27     10.50 o 
  -1  13   2       38.87       38.28     14.01 o 
   0  13   2        0.53        9.01     13.61 o 
   1  13   2       47.65       63.79     14.95 o 
  -8   1   3       79.85       89.90      6.45 o 
  -7   1   3      147.63      173.94      5.57 o 
  -6   1   3       65.88       62.31      3.96 o 
  -5   1   3       14.51       13.49      2.81 o 
  -4   1   3      936.88     1014.06     17.82 o 
  -3   1   3      109.43       64.76      3.09 o 
  -2   1   3     5279.11     5005.16     88.05 o 
  -1   1   3     4214.29     4052.78     57.70 o 
   0   1   3     1222.75     1154.79     18.96 o 
   1   1   3    16056.34    17642.82    265.95 o 
   2   1   3      315.23      259.22      5.12 o 
   3   1   3      144.43      204.57      6.82 o 
   4   1   3       89.96       76.91      4.30 o 
   5   1   3       60.31       62.96      4.91 o 
   6   1   3       68.34       65.79      5.39 o 
   7   1   3      378.67      361.44     11.50 o 
   8   1   3       18.54       16.89      9.03 o 
  -8   2   3       33.52       19.51      8.49 o 
  -7   2   3        0.45        4.86      4.04 o 
  -6   2   3      166.79      200.33      5.76 o 
  -5   2   3     1337.47     1294.98     25.33 o 
  -4   2   3    11622.32    11975.42    210.06 o 
  -3   2   3     2513.55     2495.69     42.82 o 
  -2   2   3     3361.06     3478.25     56.08 o 
  -1   2   3      930.77     1162.90     19.10 o 
   0   2   3      941.25      806.71     13.32 o 
   1   2   3     2083.66     1884.30     27.73 o 
   2   2   3     3453.94     3263.73     48.31 o 
   3   2   3     5888.64     5722.84     97.59 o 
   4   2   3      510.66      487.24     10.16 o 
   5   2   3     1056.70     1036.48     21.57 o 
   6   2   3       19.73       33.98      5.63 o 
   7   2   3        0.33        0.00      6.74 o 
   8   2   3       21.52        4.68      8.38 o 
  -8   3   3       31.29       34.32      9.09 o 
  -7   3   3      197.75      181.56      7.58 o 
  -6   3   3     3225.42     3147.46     60.72 o 
  -5   3   3      569.66      578.53     12.85 o 
  -4   3   3      882.65      955.57     16.46 o 
  -3   3   3     3464.21     3571.63     57.77 o 
  -2   3   3     7112.00     7589.15    121.89 o 
  -1   3   3     9643.78     9810.03    150.14 o 
   0   3   3     5403.81     5240.40     76.14 o 
   1   3   3     5888.13     5944.16     96.93 o 
   2   3   3      772.52      648.46     10.75 o 
   3   3   3       11.55       25.63      3.14 o 
   4   3   3      465.86      437.57      9.55 o 
   5   3   3      297.23      278.41      7.81 o 
   6   3   3      302.07      323.88     11.57 o 
   7   3   3       20.12       25.63      9.46 o 
  -8   4   3      112.91       76.46     17.94 o 
  -7   4   3       17.81       16.39      6.62 o 
  -6   4   3      606.78      602.01     16.85 o 
  -5   4   3      721.24      735.74     15.36 o 
  -4   4   3     2041.84     2145.21     37.43 o 
  -3   4   3     1914.82     2049.75     35.48 o 
  -2   4   3       41.06       37.20      3.34 o 
  -1   4   3       13.12       17.17      3.67 o 
   0   4   3        2.02       11.17      1.93 o 
   1   4   3     3580.18     3816.29     62.65 o 
   2   4   3      190.96      125.50      4.32 o 
   3   4   3     1815.77     1872.12     30.64 o 
   4   4   3      336.06      318.62      7.78 o 
   5   4   3       15.32       22.21      4.83 o 
   6   4   3       23.00       30.66      6.05 o 
   7   4   3       77.33       75.06     10.61 o 
  -8   5   3       25.91       20.90     11.43 o 
  -7   5   3        1.96        0.00      9.89 o 
  -6   5   3       85.66       78.89      6.08 o 
  -5   5   3       94.08       92.36      5.50 o 
  -4   5   3        6.73        9.64      3.94 o 
  -3   5   3        8.29       17.29      3.37 o 
  -2   5   3      142.93      155.52      6.03 o 
  -1   5   3        5.93       26.91      2.10 o 
   0   5   3      359.11      370.69      8.26 o 
   1   5   3       90.73      160.91      4.70 o 
   2   5   3        0.60        2.93      3.01 o 
   3   5   3      107.85       95.10      4.82 o 
   4   5   3       97.34      106.35      5.69 o 
   5   5   3        9.22       17.18      5.24 o 
   6   5   3       73.96       68.73      6.93 o 
   7   5   3       28.71       33.53     11.18 o 
  -7   6   3       29.80       12.56     11.06 o 
  -6   6   3      110.89      112.41      8.00 o 
  -5   6   3      237.79      234.56      8.84 o 
  -4   6   3      890.64      873.12     19.04 o 
  -3   6   3     1626.61     1484.12     30.49 o 
  -2   6   3      872.59      822.57     24.38 o 
  -1   6   3        2.54        5.26      2.36 o 
   0   6   3       14.66       26.90      2.35 o 
   1   6   3     3631.05     3745.51     65.40 o 
   2   6   3      920.42      793.50     16.76 o 
   3   6   3     1133.67     1074.96     21.81 o 
   4   6   3        6.97       12.69      5.32 o 
   5   6   3      166.28      165.54      7.57 o 
   6   6   3        0.35        0.00      8.35 o 
   7   6   3       91.61       57.99     10.34 o 
  -7   7   3       17.46       10.49     13.12 o 
  -6   7   3      485.47      481.27     15.38 o 
  -5   7   3      181.29      178.34      8.92 o 
  -4   7   3       73.75       63.47      5.45 o 
  -3   7   3      518.01      508.69     12.71 o 
  -2   7   3     2265.36     2168.59     43.39 o 
  -1   7   3     4454.50     4477.64     72.41 o 
   0   7   3     2783.41     2623.31     43.00 o 
   1   7   3     2461.37     2530.23     43.93 o 
   2   7   3      162.95      171.48      6.87 o 
   3   7   3      367.85      347.81      9.99 o 
   4   7   3      121.28      116.25      6.72 o 
   5   7   3       19.71       10.86      6.74 o 
   6   7   3      181.70      186.58     16.21 o 
  -6   8   3       42.47       58.31     12.20 o 
  -5   8   3       63.42       78.38      8.23 o 
  -4   8   3     2698.20     2578.03     58.07 o 
  -3   8   3      425.47      421.32     11.97 o 
  -2   8   3      793.40      844.92     19.33 o 
  -1   8   3       71.79       96.16      4.51 o 
   0   8   3      158.71      136.91      4.99 o 
   1   8   3      818.30      785.94     16.80 o 
   2   8   3      934.14      877.85     18.74 o 
   3   8   3      680.21      681.98     20.38 o 
   4   8   3      360.50      348.63     12.34 o 
   5   8   3      235.61      234.99     10.59 o 
   6   8   3       19.98       19.00     10.51 o 
  -6   9   3       47.49       29.64     12.81 o 
  -5   9   3       50.76       42.92      8.65 o 
  -4   9   3       31.42       12.61      7.17 o 
  -3   9   3        6.90        0.96      6.46 o 
  -2   9   3      657.63      620.60     15.32 o 
  -1   9   3      140.37      141.19      6.89 o 
   0   9   3      239.11      270.64     10.48 o 
   1   9   3      456.46      453.96     11.73 o 
   2   9   3        7.52        7.86      5.69 o 
   3   9   3      137.40      146.39      8.21 o 
   4   9   3        7.01        0.00      6.92 o 
   5   9   3       35.52       34.90     13.53 o 
  -5  10   3        0.60        0.00      9.76 o 
  -4  10   3       67.07       69.34      9.97 o 
  -3  10   3      262.13      248.80     11.26 o 
  -2  10   3       39.61       41.90      7.01 o 
  -1  10   3        6.87       13.08      6.79 o 
   0  10   3       65.06       54.58      7.42 o 
   1  10   3      259.45      293.62     12.71 o 
   2  10   3       49.31       44.25      6.66 o 
   3  10   3        6.30        7.61      7.28 o 
   4  10   3        5.04        2.29      7.81 o 
   5  10   3        5.56        0.00     11.31 o 
  -4  11   3       63.92       35.95     11.18 o 
  -3  11   3       65.47       80.15      9.11 o 
  -2  11   3      248.95      279.70     13.55 o 
  -1  11   3      989.81     1036.54     35.78 o 
   0  11   3      375.02      431.79     16.76 o 
   1  11   3      704.40      737.02     23.50 o 
   2  11   3        0.63        2.94      9.53 o 
   3  11   3       14.93       22.80     10.74 o 
   4  11   3      172.39      173.54     19.58 o 
  -3  12   3      233.58      281.43     18.60 o 
  -2  12   3      354.81      361.68     19.26 o 
  -1  12   3       65.72      102.24     30.25 o 
   0  12   3      125.54      127.36     19.01 o 
   1  12   3      419.65      386.15     17.22 o 
   2  12   3      463.78      475.08     19.68 o 
   3  12   3      582.56      650.51     24.20 o 
  -1  13   3      379.61      354.90     19.87 o 
   0  13   3      334.31      305.97     19.50 o 
  -8   0   4       51.90       66.78      9.19 o 
  -7   0   4       98.65      103.21      8.35 o 
  -6   0   4      143.28      131.27      6.99 o 
  -5   0   4      383.30      392.20     12.40 o 
  -4   0   4      536.18      482.90     13.89 o 
  -3   0   4     1444.54     1327.98     27.73 o 
  -2   0   4     4799.30     4631.06    105.30 o 
  -1   0   4    39107.93    41279.96    809.01 o 
   0   0   4     3176.69     3698.51     84.21 o 
   1   0   4     7417.19     7867.22    235.10 o 
   2   0   4      245.83      253.43     10.31 o 
   3   0   4       52.12       58.90      6.89 o 
   4   0   4     1158.73     1243.64     33.62 o 
   5   0   4     2313.25     2419.23     63.84 o 
   6   0   4      612.47      602.08     19.94 o 
   7   0   4        1.73        3.61      8.61 o 
  -8   1   4       48.98       54.28      6.87 o 
  -7   1   4       75.26       90.47      4.67 o 
  -6   1   4      563.95      581.23     11.14 o 
  -5   1   4      778.84      767.67     14.21 o 
  -4   1   4      385.36      337.52      6.92 o 
  -3   1   4     4498.63     4719.10     85.49 o 
  -2   1   4      309.31      379.66      6.18 o 
  -1   1   4      314.27      408.80      7.60 o 
   0   1   4     4187.47     4300.68     69.21 o 
   1   1   4     3101.20     3104.15     67.94 o 
   2   1   4     5793.58     5977.45    101.80 o 
   3   1   4     3211.61     3223.38     58.94 o 
   4   1   4     1049.03      977.98     25.48 o 
   5   1   4       15.18       15.15      4.72 o 
   6   1   4       12.70       12.72      4.70 o 
   7   1   4       31.25       29.00      6.10 o 
  -8   2   4       74.82       95.83     13.78 o 
  -7   2   4       90.98       84.69      5.29 o 
  -6   2   4      656.61      625.68     12.65 o 
  -5   2   4       40.08       39.95      3.36 o 
  -4   2   4       17.74       24.27      3.05 o 
  -3   2   4      144.92      151.87      3.97 o 
  -2   2   4      757.75      740.50     12.49 o 
  -1   2   4      169.88      322.36      5.61 o 
   0   2   4     3476.40     3571.61     60.89 o 
   1   2   4       94.82      194.19      6.06 o 
   2   2   4       77.44      101.80      4.16 o 
   3   2   4        6.26        9.58      2.73 o 
   4   2   4      445.07      417.38      9.81 o 
   5   2   4      109.59      106.26      5.82 o 
   6   2   4       24.72       29.05      5.85 o 
   7   2   4       27.20       22.33      7.52 o 
  -8   3   4       59.69       48.45      9.28 o 
  -7   3   4        1.55        0.00      6.26 o 
  -6   3   4      351.33      365.08     10.08 o 
  -5   3   4       48.66       39.70      3.92 o 
  -4   3   4     1048.53     1023.98     17.49 o 
  -3   3   4      817.10      832.80     15.06 o 
  -2   3   4      305.58      361.20      7.06 o 
  -1   3   4      602.06      685.72     11.77 o 
   0   3   4       15.20       13.75      1.50 o 
   1   3   4      962.33     1035.39     16.75 o 
   2   3   4       14.48       19.65      1.99 o 
   3   3   4     3407.67     3526.82     60.67 o 
   4   3   4      301.57      305.67      9.22 o 
   5   3   4        0.26        0.00      4.14 o 
   6   3   4        0.05        0.00      7.09 o 
   7   3   4        6.24        1.49      9.55 o 
  -8   4   4      539.89      553.99     23.67 o 
  -7   4   4      235.06      207.92      9.76 o 
  -6   4   4       40.89       35.21      7.38 o 
  -5   4   4       47.34       52.15      3.86 o 
  -4   4   4      169.45      178.72      4.90 o 
  -3   4   4     2955.94     2943.70     47.84 o 
  -2   4   4     1089.32      837.28     17.37 o 
  -1   4   4    10814.12    10438.66    176.77 o 
   0   4   4     2423.91     2165.34     33.35 o 
   1   4   4     4088.19     4072.10     70.96 o 
   2   4   4      151.23      196.16      6.12 o 
   3   4   4      116.24      132.94      5.02 o 
   4   4   4      480.91      407.73     12.53 o 
   5   4   4      320.23      314.95      9.76 o 
   6   4   4      451.74      439.59     13.84 o 
   7   4   4      124.23      121.30     12.43 o 
  -8   5   4      135.50      133.22     15.53 o 
  -7   5   4      144.27      125.57     11.72 o 
  -6   5   4      306.55      309.95     10.11 o 
  -5   5   4     1584.88     1509.19     31.23 o 
  -4   5   4     1141.73     1055.82     20.60 o 
  -3   5   4     2045.89     1902.17     38.00 o 
  -2   5   4     3696.32     3648.56     71.36 o 
  -1   5   4     2340.22     2498.10     45.89 o 
   0   5   4       23.01      100.84      3.47 o 
   1   5   4     5159.17     5116.55     88.33 o 
   2   5   4     2293.54     2103.78     39.91 o 
   3   5   4     1289.72     1180.21     23.62 o 
   4   5   4     1098.46     1120.69     22.96 o 
   5   5   4     1019.38      978.09     21.24 o 
   6   5   4        0.02        0.00      6.36 o 
   7   5   4       96.21       98.99     21.42 o 
  -7   6   4       40.08       28.97     11.18 o 
  -6   6   4       41.36       33.83      8.48 o 
  -5   6   4        7.07        8.14      4.93 o 
  -4   6   4        1.39        0.00      4.18 o 
  -3   6   4     2324.79     2364.32     47.03 o 
  -2   6   4      354.88      281.87      8.03 o 
  -1   6   4     5579.37     5720.95     96.95 o 
   0   6   4     1771.00     1785.73     31.32 o 
   1   6   4      773.47      752.81     16.97 o 
   2   6   4      250.19      263.12      8.32 o 
   3   6   4       47.15       54.57      4.91 o 
   4   6   4      537.38      532.70     17.21 o 
   5   6   4      256.96      242.66     11.41 o 
   6   6   4       57.81       67.16      9.69 o 
   7   6   4       33.79       40.25     10.62 o 
  -7   7   4       14.37        0.00     11.45 o 
  -6   7   4      193.64      190.35     13.72 o 
  -5   7   4        0.55        7.64      5.55 o 
  -4   7   4        4.37       10.74      5.19 o 
  -3   7   4       15.16       21.10      4.59 o 
  -2   7   4        9.12       10.34      4.08 o 
  -1   7   4        0.30        0.00      3.66 o 
   0   7   4        1.09        0.00      2.68 o 
   1   7   4      206.68      208.58      7.11 o 
   2   7   4      132.87      130.08      5.94 o 
   3   7   4      630.81      626.73     14.87 o 
   4   7   4        4.61       10.05      5.76 o 
   5   7   4      134.56       90.92      7.95 o 
   6   7   4        6.89        0.00      9.59 o 
  -6   8   4      106.05       92.33     16.87 o 
  -5   8   4       12.39       10.17      7.27 o 
  -4   8   4       15.43       14.81      7.89 o 
  -3   8   4      135.11      129.70      6.87 o 
  -2   8   4      465.35      412.15     11.36 o 
  -1   8   4      286.93      283.92     10.62 o 
   0   8   4      577.67      536.13     11.25 o 
   1   8   4       13.45       10.81      4.52 o 
   2   8   4      138.40      132.52      6.55 o 
   3   8   4      268.46      238.76     11.81 o 
   4   8   4      394.63      370.99     13.43 o 
   5   8   4       34.83       33.67      8.47 o 
   6   8   4       53.79       36.31     11.21 o 
  -6   9   4      297.86      292.41     17.84 o 
  -5   9   4      642.70      583.19     24.24 o 
  -4   9   4      503.69      473.42     28.10 o 
  -3   9   4      973.69      955.42     23.20 o 
  -2   9   4      408.27      391.51     11.60 o 
  -1   9   4       12.89       11.83      5.03 o 
   0   9   4      260.94      234.78      9.86 o 
   1   9   4      128.82      121.58      6.47 o 
   2   9   4     1238.71     1107.63     25.04 o 
   3   9   4     1355.06     1305.37     29.43 o 
   4   9   4      647.36      672.91     20.74 o 
   5   9   4       16.16       34.46     11.66 o 
  -5  10   4       77.29       56.72     19.54 o 
  -4  10   4       77.01       60.40      8.70 o 
  -3  10   4      507.83      526.25     16.99 o 
  -2  10   4      667.84      666.42     16.64 o 
  -1  10   4     2120.96     2064.43     47.04 o 
   0  10   4      726.26      708.98     19.48 o 
   1  10   4     1135.58     1128.73     39.26 o 
   2  10   4       89.98      109.41     10.81 o 
   3  10   4        9.65       23.77      7.54 o 
   4  10   4        8.39       11.50      8.24 o 
  -4  11   4      151.67      171.16     12.79 o 
  -3  11   4      363.20      385.02     14.72 o 
  -2  11   4        0.75        1.43      9.00 o 
  -1  11   4        5.52        7.37      8.85 o 
   0  11   4       53.73       60.02      9.35 o 
   1  11   4      252.35      254.92     12.98 o 
   2  11   4      116.79      129.46     13.86 o 
   3  11   4      117.15      111.21     11.80 o 
   4  11   4      169.80      163.98     16.63 o 
  -3  12   4       26.62        5.45     12.96 o 
  -2  12   4       12.68        8.81     12.86 o 
  -1  12   4        1.96       11.40     10.90 o 
   0  12   4        9.74       26.74     12.27 o 
   1  12   4        0.72        0.00     10.29 o 
   2  12   4       54.76       72.84     12.18 o 
  -8   1   5       99.85       99.03      8.82 o 
  -7   1   5      201.17      184.82      7.37 o 
  -6   1   5      163.36      162.09      6.66 o 
  -5   1   5       18.22       26.17      6.13 o 
  -4   1   5       20.84       21.18      2.28 o 
  -3   1   5     3836.38     3908.26     65.89 o 
  -2   1   5      576.53      681.87     13.82 o 
  -1   1   5     6074.65     6599.93     98.10 o 
   0   1   5     2496.56     2322.76     37.93 o 
   1   1   5      459.12      390.26     11.75 o 
   2   1   5        2.87       16.45      2.73 o 
   3   1   5     1284.79     1410.86     30.36 o 
   4   1   5      523.33      536.85     14.17 o 
   5   1   5        3.44        5.54      4.85 o 
   6   1   5       98.26      123.21      6.60 o 
   7   1   5        8.59       12.01      7.35 o 
  -8   2   5       10.67        1.96     12.30 o 
  -7   2   5       20.09       26.75      5.59 o 
  -6   2   5      177.59      190.39      6.90 o 
  -5   2   5     2061.08     2018.54     37.50 o 
  -4   2   5     2167.28     2216.24     38.35 o 
  -3   2   5     3245.93     3308.66     62.65 o 
  -2   2   5       49.20       52.59      1.93 o 
  -1   2   5      257.33      297.31      5.85 o 
   0   2   5     4018.76     4330.60     69.81 o 
   1   2   5     9263.06     9681.55    166.63 o 
   2   2   5     6257.35     6046.59    109.22 o 
   3   2   5      300.77      238.97      6.79 o 
   4   2   5      503.43      470.16     11.06 o 
   5   2   5       28.14       30.56      5.30 o 
   6   2   5       10.12       10.64      7.71 o 
   7   2   5       12.02       22.39      8.42 o 
  -8   3   5       13.83       21.53     12.30 o 
  -7   3   5       55.22       71.33      7.43 o 
  -6   3   5      986.00      993.68     18.68 o 
  -5   3   5       15.68       13.32      3.70 o 
  -4   3   5       83.29       65.66      4.14 o 
  -3   3   5     1330.26     1201.55     22.54 o 
  -2   3   5     4121.47     3757.16     64.18 o 
  -1   3   5     6320.21     5919.18     95.49 o 
   0   3   5     2368.94     2282.87     39.37 o 
   1   3   5     3388.23     3620.70     62.94 o 
   2   3   5      167.83      167.70      6.66 o 
   3   3   5        5.19        9.40      3.04 o 
   4   3   5      822.54      766.52     16.24 o 
   5   3   5      230.78      230.45     10.78 o 
   6   3   5      376.41      356.77     13.97 o 
   7   3   5       15.47       22.71      9.55 o 
  -8   4   5       99.40       69.14     12.49 o 
  -7   4   5       50.65       65.91      7.68 o 
  -6   4   5       33.03       22.98      6.02 o 
  -5   4   5      256.91      243.30      6.84 o 
  -4   4   5     1311.72     1312.48     22.17 o 
  -3   4   5       48.62       72.34      3.02 o 
  -2   4   5      233.89      269.12      6.44 o 
  -1   4   5       34.24       30.26      2.10 o 
   0   4   5      617.39      578.08     10.47 o 
   1   4   5      258.42      366.21      7.44 o 
   2   4   5      734.50      701.92     15.99 o 
   3   4   5     1227.83     1230.72     23.89 o 
   4   4   5      540.06      560.46     17.44 o 
   5   4   5        9.03       10.41      6.18 o 
   6   4   5       25.77       37.23      7.57 o 
   7   4   5        0.12        0.00     16.13 o 
  -8   5   5        9.65        0.00     18.74 o 
  -7   5   5        3.89        0.00     12.86 o 
  -6   5   5        1.43        0.16      6.28 o 
  -5   5   5       59.67       65.78      5.16 o 
  -4   5   5        1.74        2.45      3.02 o 
  -3   5   5        0.33        0.00      3.33 o 
  -2   5   5        1.37        1.75      3.13 o 
  -1   5   5     1040.30     1076.36     20.68 o 
   0   5   5       65.94       71.65      3.17 o 
   1   5   5       54.94       62.13      4.69 o 
   2   5   5      110.56      106.28      8.48 o 
   3   5   5       80.60       90.34      5.96 o 
   4   5   5      289.69      259.19      9.69 o 
   5   5   5       20.93       21.97      6.64 o 
   6   5   5        2.99        0.00      7.33 o 
   7   5   5        0.00        4.17     12.96 o 
  -7   6   5       25.40       27.66     11.06 o 
  -6   6   5       28.76       25.78      6.98 o 
  -5   6   5      360.16      347.82     10.66 o 
  -4   6   5      863.95      871.27     19.27 o 
  -3   6   5      343.64      348.80      9.81 o 
  -2   6   5      592.13      604.77     13.98 o 
  -1   6   5        0.21        1.71      2.56 o 
   0   6   5      980.44      893.39     15.48 o 
   1   6   5      791.10      689.10     17.86 o 
   2   6   5     2109.22     1976.88     38.04 o 
   3   6   5     1793.58     1662.44     32.83 o 
   4   6   5       63.68       78.24      6.26 o 
   5   6   5      109.47      100.04      8.38 o 
   6   6   5        6.50        2.25      9.69 o 
  -7   7   5       20.24        0.89     11.71 o 
  -6   7   5      286.58      302.36     17.31 o 
  -5   7   5       27.20       18.99      6.38 o 
  -4   7   5       15.02        4.04      5.09 o 
  -3   7   5      955.94      829.00     23.92 o 
  -2   7   5     2525.36     2402.61     48.07 o 
  -1   7   5     3125.98     2923.79     52.19 o 
   0   7   5     2795.92     2686.16     46.67 o 
   1   7   5     2133.04     2067.16     42.83 o 
   2   7   5      638.73      597.04     14.10 o 
   3   7   5      439.76      404.15     11.59 o 
   4   7   5      419.12      417.63     12.47 o 
   5   7   5      161.65      167.35     10.30 o 
   6   7   5      188.45      202.08     13.80 o 
  -6   8   5       53.87       51.00     12.20 o 
  -5   8   5      446.96      441.39     17.25 o 
  -4   8   5      846.74      765.65     18.23 o 
  -3   8   5      550.27      514.60     15.20 o 
  -2   8   5       79.03       88.72      6.07 o 
  -1   8   5       31.93       61.75      5.00 o 
   0   8   5     1401.76     1345.32     28.84 o 
   1   8   5     3003.71     2916.16     59.32 o 
   2   8   5     1681.71     1651.83     32.78 o 
   3   8   5       81.86      116.06      7.11 o 
   4   8   5       56.34       70.61      7.61 o 
   5   8   5       28.78       41.28     11.36 o 
  -6   9   5        5.87        0.00     15.26 o 
  -5   9   5       66.42       63.45     11.92 o 
  -4   9   5       24.56       20.97      7.41 o 
  -3   9   5      373.00      354.05     11.40 o 
  -2   9   5      270.22      251.94      9.17 o 
  -1   9   5      671.29      610.55     17.24 o 
   0   9   5       66.08       69.59      7.08 o 
   1   9   5        1.47        1.99      6.24 o 
   2   9   5      121.31      117.39      7.00 o 
   3   9   5       46.41       35.85      7.47 o 
   4   9   5      134.03      127.29      9.44 o 
   5   9   5        6.00       18.19     10.40 o 
  -5  10   5        4.64        0.00     13.12 o 
  -4  10   5       39.78       35.28      9.70 o 
  -3  10   5      124.14      112.96      8.97 o 
  -2  10   5       37.32       47.94      7.46 o 
  -1  10   5      243.03      246.69     10.52 o 
   0  10   5       99.57       75.21      7.65 o 
   1  10   5      306.03      304.57     13.66 o 
   2  10   5      152.72      174.21     13.42 o 
   3  10   5       52.53       62.18      8.46 o 
   4  10   5       28.82       21.07      8.81 o 
  -4  11   5        1.03        0.00     15.80 o 
  -3  11   5      143.78      141.18     12.06 o 
  -2  11   5      264.89      264.55     21.47 o 
  -1  11   5     1168.61     1101.44     40.42 o 
   0  11   5      410.46      433.33     17.55 o 
   1  11   5      125.52      170.72     27.62 o 
   2  11   5        2.17        0.00      9.36 o 
   3  11   5      231.06      185.51     13.00 o 
  -3  12   5      432.81      462.55     23.26 o 
  -2  12   5       60.31       91.01     19.28 o 
  -1  12   5        0.28        5.09     11.36 o 
   0  12   5      176.65      177.68     12.16 o 
   1  12   5      430.11      400.74     17.35 o 
   2  12   5      654.60      659.09     28.01 o 
  -8   0   6      262.00      261.47     20.74 o 
  -7   0   6      127.62      140.61     10.36 o 
  -6   0   6       87.30       96.00      5.88 o 
  -5   0   6       31.53       31.11      4.60 o 
  -4   0   6       71.13       83.37      4.60 o 
  -3   0   6     4197.88     4142.75    105.80 o 
  -2   0   6     6159.12     5724.12    130.47 o 
  -1   0   6     5079.06     4761.11    108.13 o 
   0   0   6     2899.66     2748.93     63.34 o 
   1   0   6     1151.50      921.30     25.65 o 
   2   0   6      123.27      183.66     11.43 o 
   3   0   6        5.09       13.19      7.43 o 
   4   0   6      577.22      587.34     27.84 o 
   5   0   6      481.73      496.25     38.59 o 
   6   0   6       64.48       83.06      9.17 o 
   7   0   6       28.34       26.31      9.37 o 
  -8   1   6       36.80       34.18      8.22 o 
  -7   1   6       72.73       94.29      8.35 o 
  -6   1   6      434.28      455.55     11.36 o 
  -5   1   6      947.76      969.25     17.63 o 
  -4   1   6     1037.70     1029.92     18.24 o 
  -3   1   6     2587.43     2663.77     59.35 o 
  -2   1   6       73.80       76.88      2.89 o 
  -1   1   6      593.70      635.75     11.20 o 
   0   1   6     2796.80     2967.05     48.33 o 
   1   1   6      727.20      613.68     12.74 o 
   2   1   6     2614.33     2592.42     47.89 o 
   3   1   6     1508.45     1478.33     31.68 o 
   4   1   6      251.41      231.02      8.32 o 
   5   1   6        8.25        7.93      5.29 o 
   6   1   6        4.03        0.00      5.41 o 
   7   1   6       40.90       37.27      8.08 o 
  -8   2   6       77.08       75.89     11.10 o 
  -7   2   6        0.39        3.19      7.57 o 
  -6   2   6        0.06        1.89      3.34 o 
  -5   2   6       62.95       67.73      3.55 o 
  -4   2   6       40.95       33.58      2.38 o 
  -3   2   6      322.87      312.73      7.02 o 
  -2   2   6      131.39      150.55      4.63 o 
  -1   2   6     3009.50     3440.90     62.60 o 
   0   2   6      463.42      565.02     10.79 o 
   1   2   6      855.52     1037.86     21.99 o 
   2   2   6       19.91       17.29      3.06 o 
   3   2   6       39.35       54.10      4.11 o 
   4   2   6      220.54      238.42      7.57 o 
   5   2   6       27.41       32.45      5.41 o 
   6   2   6        9.34       17.91      9.82 o 
   7   2   6       13.04        3.96      8.85 o 
  -8   3   6       17.26        3.78     12.68 o 
  -7   3   6       28.73       22.01      6.86 o 
  -6   3   6        0.76        0.00      5.09 o 
  -5   3   6      572.43      582.89     15.20 o 
  -4   3   6       18.69       16.36      3.24 o 
  -3   3   6      856.53      836.55     15.18 o 
  -2   3   6      277.94      321.90      6.68 o 
  -1   3   6      477.34      511.23      9.89 o 
   0   3   6      615.85      570.21     11.73 o 
   1   3   6      895.21     1176.04     24.74 o 
   2   3   6        9.40       43.05      6.59 o 
   3   3   6      383.78      385.43      9.59 o 
   4   3   6       16.75       16.64      4.17 o 
   5   3   6        0.50        2.64      5.76 o 
   6   3   6        0.65        0.00      7.97 o 
   7   3   6        8.09       20.25     11.96 o 
  -8   4   6      163.10      206.17     16.66 o 
  -7   4   6      190.21      200.76      9.67 o 
  -6   4   6       54.27       51.09      6.87 o 
  -5   4   6      202.30      189.49      7.37 o 
  -4   4   6      172.12      147.57      4.72 o 
  -3   4   6     1595.86     1547.09     27.14 o 
  -2   4   6     1861.87     1616.16     28.40 o 
  -1   4   6     2311.32     2255.86     38.91 o 
   0   4   6      754.36      685.68     15.60 o 
   1   4   6      489.90      548.60     13.15 o 
   2   4   6       10.49       28.99      3.11 o 
   3   4   6       11.51       19.64      3.19 o 
   4   4   6      316.13      299.88     10.57 o 
   5   4   6      244.84      276.06     11.17 o 
   6   4   6       40.08       38.00      7.79 o 
   7   4   6       29.31       16.28     11.58 o 
  -7   5   6       62.48       73.62      9.17 o 
  -6   5   6      337.08      375.50     12.99 o 
  -5   5   6      871.32      892.20     26.09 o 
  -4   5   6      874.19      839.36     19.84 o 
  -3   5   6     2244.81     2365.56     46.95 o 
  -2   5   6        8.20        9.83      3.24 o 
  -1   5   6      315.89      425.06      9.22 o 
   0   5   6     1647.66     1512.56     25.40 o 
   1   5   6     1578.09     1528.16     31.96 o 
   2   5   6     3979.52     3902.10     78.17 o 
   3   5   6       74.26       71.60      9.35 o 
   4   5   6      429.03      416.24     12.72 o 
   5   5   6       34.37       40.58      7.37 o 
   6   5   6       21.38       31.23      8.42 o 
  -7   6   6       21.03       24.93     10.58 o 
  -6   6   6        5.00        0.00      6.71 o 
  -5   6   6       12.76        8.25      5.97 o 
  -4   6   6      268.08      225.85      8.02 o 
  -3   6   6      336.52      277.60     11.01 o 
  -2   6   6     1472.81     1301.15     26.92 o 
  -1   6   6     1931.24     1889.56     35.41 o 
   0   6   6      475.16      431.99     10.10 o 
   1   6   6      141.67      137.38      7.01 o 
   2   6   6      151.62      168.75      7.47 o 
   3   6   6       11.55        4.29      5.71 o 
   4   6   6      245.03      266.42     10.19 o 
   5   6   6      108.32      120.82      8.88 o 
   6   6   6        6.37       19.36      9.59 o 
  -7   7   6       12.42        3.72     11.16 o 
  -6   7   6       27.85       11.32     10.37 o 
  -5   7   6       47.64       30.51      6.80 o 
  -4   7   6       24.39       29.57      5.53 o 
  -3   7   6      166.84      168.52     10.59 o 
  -2   7   6       32.96       29.86      4.67 o 
  -1   7   6       97.66       88.01      6.02 o 
   0   7   6      136.57      133.52      6.94 o 
   1   7   6       89.94       99.64      6.70 o 
   2   7   6        0.98       11.54      5.46 o 
   3   7   6      316.24      298.87     10.87 o 
   4   7   6        0.32        0.00      6.84 o 
   5   7   6       13.63       21.17      9.17 o 
   6   7   6        8.14        4.31     16.40 o 
  -6   8   6       69.45       55.86     18.20 o 
  -5   8   6       34.90       30.56      8.97 o 
  -4   8   6        3.32        0.13      6.32 o 
  -3   8   6      111.87      125.45      6.65 o 
  -2   8   6      353.09      371.80     10.89 o 
  -1   8   6      505.69      511.83     23.78 o 
   0   8   6       51.27       52.47      6.10 o 
   1   8   6        4.12       10.59      5.67 o 
   2   8   6      126.80      128.95      7.74 o 
   3   8   6        0.86        1.07      6.82 o 
   4   8   6      208.38      199.45     11.64 o 
   5   8   6       15.59       19.81     12.87 o 
  -6   9   6      153.33      155.24     16.87 o 
  -5   9   6      401.43      399.37     20.43 o 
  -4   9   6      380.22      394.91     16.69 o 
  -3   9   6      760.12      798.50     19.74 o 
  -2   9   6       32.40       24.08      5.80 o 
  -1   9   6      460.11      426.99     13.96 o 
   0   9   6      413.85      394.50     13.37 o 
   1   9   6       28.48       30.83      7.05 o 
   2   9   6      163.14      160.25      9.71 o 
   3   9   6      382.30      410.19     15.97 o 
   4   9   6      229.98      223.30     12.40 o 
   5   9   6        1.46        0.00     11.46 o 
  -5  10   6        0.00       19.01     12.49 o 
  -4  10   6      137.26      116.46     13.65 o 
  -3  10   6      795.06      742.61     21.03 o 
  -2  10   6      519.82      498.52     26.20 o 
  -1  10   6      284.91      356.71     13.98 o 
   0  10   6      373.66      391.15     14.31 o 
   1  10   6       65.44       89.85      8.32 o 
   2  10   6       19.31       19.30      9.84 o 
   3  10   6        9.67        0.00     10.24 o 
   4  10   6        9.43       19.25     10.43 o 
  -4  11   6       56.31       50.54     12.65 o 
  -3  11   6        2.81        0.00     11.43 o 
  -2  11   6        0.35        8.87     11.16 o 
  -1  11   6        1.97        3.31     10.36 o 
   0  11   6       79.68       75.55      9.94 o 
   1  11   6      195.12      196.73     12.20 o 
   2  11   6      149.10      164.47     11.92 o 
   3  11   6       15.81        8.14     10.85 o 
  -2  12   6        0.21        6.63     12.30 o 
  -1  12   6       15.53       16.87     14.19 o 
   0  12   6       21.85       48.22     10.37 o 
   1  12   6        7.14        0.00     10.53 o 
  -8   1   7       14.77       34.91      9.63 o 
  -7   1   7       43.34       69.55      7.43 o 
  -6   1   7       30.42       40.34      5.74 o 
  -5   1   7        0.04        3.10      3.72 o 
  -4   1   7      380.19      366.82      8.15 o 
  -3   1   7        8.33       15.45      2.53 o 
  -2   1   7      963.73      842.18     17.08 o 
  -1   1   7     3229.93     3033.90     51.99 o 
   0   1   7     1258.05     1317.81     23.49 o 
   1   1   7      292.74      313.92     10.00 o 
   2   1   7      243.36      294.53      9.35 o 
   3   1   7      375.92      358.76      9.40 o 
   4   1   7       55.07       37.27      6.78 o 
   5   1   7       55.17       60.53      6.07 o 
   6   1   7      200.40      196.24      7.87 o 
   7   1   7        0.38        0.00      8.64 o 
  -8   2   7        0.56        0.00      9.59 o 
  -7   2   7      186.83      214.16     10.76 o 
  -6   2   7      268.69      269.47      9.88 o 
  -5   2   7     1645.09     1684.28     32.75 o 
  -4   2   7      698.61      687.09     12.75 o 
  -3   2   7     1154.08     1151.91     22.92 o 
  -2   2   7       10.65       19.23      2.56 o 
  -1   2   7      629.67      849.75     18.89 o 
   0   2   7      620.07      524.84     13.22 o 
   1   2   7     5350.72     5378.59    124.92 o 
   2   2   7     2453.47     2307.04     42.86 o 
   3   2   7      416.61      355.20      9.25 o 
   4   2   7      955.12      941.56     19.53 o 
   5   2   7       41.46       51.45      6.27 o 
   6   2   7        2.79        6.66      8.63 o 
   7   2   7       39.30       47.70      9.64 o 
  -8   3   7       13.17        9.26     10.40 o 
  -7   3   7      294.58      294.96     14.20 o 
  -6   3   7       87.08       91.91      7.65 o 
  -5   3   7       57.79       57.51      5.02 o 
  -4   3   7      351.16      350.37      8.34 o 
  -3   3   7     1692.35     1679.75     30.13 o 
  -2   3   7     3813.82     3722.95     64.00 o 
  -1   3   7     2813.21     2884.06     49.72 o 
   0   3   7     2654.80     2572.25     49.37 o 
   1   3   7      270.55      211.70     11.17 o 
   2   3   7       18.56       13.71      3.52 o 
   3   3   7      527.27      611.06     16.46 o 
   4   3   7      138.90      160.94      6.37 o 
   5   3   7      339.83      372.90     12.58 o 
   6   3   7      112.07      119.15     10.79 o 
   7   3   7        0.61        0.00     12.09 o 
  -8   4   7        0.23        0.00     12.20 o 
  -7   4   7       50.34       58.41     10.21 o 
  -6   4   7      137.81      143.65      8.02 o 
  -5   4   7      372.36      344.19     11.37 o 
  -4   4   7      352.63      357.42      9.94 o 
  -3   4   7      352.92      399.55      7.89 o 
  -2   4   7       11.01       21.20      2.56 o 
  -1   4   7      715.45      780.69     14.60 o 
   0   4   7     2711.15     2959.28     51.21 o 
   1   4   7       47.64       51.80      3.91 o 
   2   4   7      561.12      562.28     12.49 o 
   3   4   7      221.63      244.02      8.95 o 
   4   4   7       50.49       44.61      6.20 o 
   5   4   7        0.42        5.45      6.71 o 
   6   4   7        0.32        0.00      9.25 o 
  -7   5   7       10.07        9.72     10.58 o 
  -6   5   7       13.67        8.25      6.69 o 
  -5   5   7       18.25        5.79      5.70 o 
  -4   5   7       88.37       81.01      7.08 o 
  -3   5   7       81.80       85.36      4.79 o 
  -2   5   7       62.39       79.41      3.16 o 
  -1   5   7      352.31      375.04      8.16 o 
   0   5   7      106.17      109.89      3.86 o 
   1   5   7       97.03      102.69      5.07 o 
   2   5   7        0.13        0.00      4.76 o 
   3   5   7       19.40        6.67      6.78 o 
   4   5   7       16.46       22.32      6.23 o 
   5   5   7        0.20        4.35      7.10 o 
   6   5   7        1.39        9.39      8.24 o 
  -7   6   7       26.80       25.27     14.92 o 
  -6   6   7       88.01      100.68      8.27 o 
  -5   6   7      241.54      262.50     11.29 o 
  -4   6   7      449.70      449.27     13.69 o 
  -3   6   7     1524.78     1496.62     30.86 o 
  -2   6   7      745.38      755.64     16.87 o 
  -1   6   7        2.09        0.00      3.02 o 
   0   6   7     2707.93     2767.49     60.19 o 
   1   6   7       63.80       63.11      5.60 o 
   2   6   7     1541.72     1451.50     31.39 o 
   3   6   7      235.20      236.11      9.48 o 
   4   6   7       28.15       30.46      8.69 o 
   5   6   7        0.15        0.00      7.69 o 
   6   6   7        0.41       15.18     10.30 o 
  -7   7   7      125.67      141.51     14.15 o 
  -6   7   7       56.68       60.14      9.15 o 
  -5   7   7        8.28        1.87      6.96 o 
  -4   7   7       81.11       79.19      7.23 o 
  -3   7   7      533.48      489.47     14.85 o 
  -2   7   7     1363.39     1338.90     28.06 o 
  -1   7   7     2086.85     1942.38     39.30 o 
   0   7   7     3970.73     4013.32    103.80 o 
   1   7   7      527.27      518.94     15.45 o 
   2   7   7       69.36       74.33      7.04 o 
   3   7   7      195.39      152.34      8.38 o 
   4   7   7      139.49      159.10      9.37 o 
   5   7   7      166.46      171.32     12.25 o 
  -6   8   7       55.23       67.62     12.68 o 
  -5   8   7      686.10      700.39     20.16 o 
  -4   8   7      215.40      269.92     11.05 o 
  -3   8   7      199.29      202.70      8.01 o 
  -2   8   7       31.28       53.48      6.11 o 
  -1   8   7      338.96      393.97     13.70 o 
   0   8   7      134.64      126.99      7.73 o 
   1   8   7     1930.43     1814.50     38.31 o 
   2   8   7     1130.59     1131.75     27.88 o 
   3   8   7      246.88      230.40     10.17 o 
   4   8   7      274.05      251.00     12.28 o 
   5   8   7        0.43        2.67     11.26 o 
  -6   9   7        1.86        0.00     12.27 o 
  -5   9   7       43.72       20.20     11.54 o 
  -4   9   7       34.98       25.60      8.01 o 
  -3   9   7       61.30       67.07      7.63 o 
  -2   9   7      329.23      340.09     11.31 o 
  -1   9   7      452.88      492.36     27.37 o 
   0   9   7        1.64        7.62      6.84 o 
   1   9   7       70.09       79.71      8.03 o 
   2   9   7      253.83      220.41     10.02 o 
   3   9   7       50.59       65.46     14.03 o 
   4   9   7        8.24        9.94      9.44 o 
  -5  10   7       18.81       12.59     12.68 o 
  -4  10   7        3.06        0.88     14.19 o 
  -3  10   7        5.36        9.16      9.32 o 
  -2  10   7       68.95       61.93      7.86 o 
  -1  10   7      274.61      256.29     11.26 o 
   0  10   7        0.58       22.19      7.52 o 
   1  10   7      121.19      135.33      9.64 o 
   2  10   7      150.19      180.60     11.84 o 
   3  10   7        0.42        0.00     10.34 o 
   4  10   7       18.34       26.60     24.57 o 
  -4  11   7        3.51        0.00     16.06 o 
  -3  11   7       15.98        0.00     15.53 o 
  -2  11   7      364.53      447.99     17.00 o 
  -1  11   7      467.87      565.01     18.06 o 
   0  11   7      294.48      325.85     14.94 o 
   1  11   7       52.07       60.63     10.25 o 
   2  11   7       15.44       12.00     10.60 o 
  -2  12   7       48.25       55.69     20.35 o 
  -1  12   7        7.50       10.50     12.43 o 
   0  12   7      189.96      209.86     12.96 o 
   1  12   7      330.64      369.53     19.33 o 
  -8   0   8       67.66       70.14     20.88 o 
  -7   0   8      117.17      132.54     13.99 o 
  -6   0   8       13.95        0.75      9.27 o 
  -5   0   8      430.82      458.00     20.81 o 
  -4   0   8      308.65      242.70      8.77 o 
  -3   0   8     3673.64     3362.22    114.30 o 
  -2   0   8     8099.64     8612.67    325.14 o 
  -1   0   8     1070.55      900.63     24.86 o 
   0   0   8     7779.44     8697.25    230.16 o 
   1   0   8       71.21      119.66     13.39 o 
   2   0   8       92.50       64.28     15.80 o 
   3   0   8      319.32      372.25     19.94 o 
   4   0   8      768.18      743.41     31.65 o 
   5   0   8      231.15      256.59     12.31 o 
   6   0   8        6.95        4.47     14.72 o 
  -8   1   8        2.67        6.90     11.09 o 
  -7   1   8       62.23       82.97      9.17 o 
  -6   1   8      170.45      193.71      9.83 o 
  -5   1   8      757.54      735.95     20.85 o 
  -4   1   8     1034.97     1035.89     22.78 o 
  -3   1   8     1134.04     1103.13     23.86 o 
  -2   1   8      506.09      613.22     14.29 o 
  -1   1   8      823.90      887.81     17.23 o 
   0   1   8     1780.55     1917.45     35.68 o 
   1   1   8      607.05      566.16     13.60 o 
   2   1   8     2962.45     2848.30     52.79 o 
   3   1   8      167.99      166.66      7.29 o 
   4   1   8       55.99       51.49      6.14 o 
   5   1   8        9.27        5.00      7.91 o 
   6   1   8        1.11        1.57      7.33 o 
   7   1   8        0.38        2.10      9.23 o 
  -8   2   8       18.76       14.32     10.65 o 
  -7   2   8        5.89       19.02      8.03 o 
  -6   2   8       26.39       30.29      5.94 o 
  -5   2   8       73.24       76.90      5.34 o 
  -4   2   8      161.59      167.54      6.36 o 
  -3   2   8       93.09       92.46      4.48 o 
  -2   2   8      611.67      642.77     19.89 o 
  -1   2   8       30.99       32.35      2.44 o 
   0   2   8      705.46      666.53     13.71 o 
   1   2   8        4.08       27.72      3.51 o 
   2   2   8       18.88       17.47      5.03 o 
   3   2   8      149.46      145.37      6.09 o 
   4   2   8       55.13       39.21      5.24 o 
   5   2   8       28.39       36.47      8.25 o 
   6   2   8       51.96       47.39     10.29 o 
  -8   3   8        0.01        0.00     10.78 o 
  -7   3   8        2.19        2.49      8.03 o 
  -6   3   8       39.36       48.15      7.23 o 
  -5   3   8      267.61      276.09      8.34 o 
  -4   3   8      104.92       78.43      4.04 o 
  -3   3   8      455.46      518.35     11.67 o 
  -2   3   8      358.95      369.19     11.69 o 
  -1   3   8     2302.46     2420.56     44.72 o 
   0   3   8      250.59      266.64     11.05 o 
   1   3   8      163.09      138.65      5.55 o 
   2   3   8      819.26      790.14     23.29 o 
   3   3   8       18.34       16.94      4.03 o 
   4   3   8       34.77       22.72      5.92 o 
   5   3   8        0.50        0.36      6.54 o 
   6   3   8        5.43        6.62      9.46 o 
  -7   4   8       93.57       94.63     10.53 o 
  -6   4   8       65.78       70.09      6.77 o 
  -5   4   8        7.51       10.46      5.11 o 
  -4   4   8      967.86      946.81     19.44 o 
  -3   4   8     1811.96     1748.99     30.70 o 
  -2   4   8     2765.66     2627.75     48.25 o 
  -1   4   8     1261.22     1110.83     22.88 o 
   0   4   8     1161.31     1092.42     22.86 o 
   1   4   8        9.53        6.63      3.84 o 
   2   4   8       47.40       74.44      5.11 o 
   3   4   8      238.85      241.62      9.17 o 
   4   4   8      313.33      362.97     12.90 o 
   5   4   8      111.84       95.38      8.21 o 
   6   4   8        5.24        0.00     10.79 o 
  -7   5   8       40.35       52.69     12.48 o 
  -6   5   8      451.37      443.28     14.65 o 
  -5   5   8     1137.26     1165.06     28.73 o 
  -4   5   8     1690.80     1702.60     35.90 o 
  -3   5   8      172.85      179.96      5.42 o 
  -2   5   8     1155.03     1156.02     21.13 o 
  -1   5   8        3.89        8.22      2.71 o 
   0   5   8     2196.99     2226.16     44.63 o 
   1   5   8     1368.33     1275.13     53.60 o 
   2   5   8     1103.95     1073.09     34.97 o 
   3   5   8      595.83      561.81     15.54 o 
   4   5   8       15.76       18.78      6.79 o 
   5   5   8       24.08       16.60      7.80 o 
   6   5   8       15.96       13.34      9.98 o 
  -7   6   8       20.82        9.32     11.43 o 
  -6   6   8        0.57        4.15      8.17 o 
  -5   6   8        8.95        0.00      6.67 o 
  -4   6   8      275.13      280.29     10.89 o 
  -3   6   8      549.46      503.75     13.10 o 
  -2   6   8     2365.35     2309.59     46.49 o 
  -1   6   8      724.12      709.47     14.80 o 
   0   6   8      200.89      199.64      6.85 o 
   1   6   8       70.11       65.19      8.69 o 
   2   6   8       65.87       76.53      6.58 o 
   3   6   8       38.21       52.63      6.68 o 
   4   6   8      208.11      219.88     10.01 o 
   5   6   8       38.84       62.19      9.30 o 
   6   6   8       10.03       19.88     11.05 o 
  -6   7   8        1.90        6.77      8.71 o 
  -5   7   8       27.00       18.88      6.91 o 
  -4   7   8       51.30       46.95      6.78 o 
  -3   7   8      111.88      121.00      7.07 o 
  -2   7   8      425.39      390.58     10.08 o 
  -1   7   8      452.64      419.30     11.33 o 
   0   7   8       80.42       94.85      6.56 o 
   1   7   8        8.34        9.40      5.07 o 
   2   7   8      161.34      160.60      8.36 o 
   3   7   8        0.60        0.00      7.08 o 
   4   7   8        1.72        3.84      7.69 o 
   5   7   8       13.96       16.32     11.54 o 
  -6   8   8       60.75       71.08     15.80 o 
  -5   8   8        6.10        0.00     10.08 o 
  -4   8   8      100.30       73.18      7.61 o 
  -3   8   8      112.31      121.83      7.95 o 
  -2   8   8     1345.08     1291.63     25.38 o 
  -1   8   8       76.80       98.78     12.98 o 
   0   8   8        6.78        0.47      6.09 o 
   1   8   8        1.02        6.94      6.28 o 
   2   8   8       26.67       18.99      7.23 o 
   3   8   8      180.30      185.19      9.99 o 
   4   8   8        0.86        0.00      9.04 o 
   5   8   8       57.50       37.16     11.55 o 
  -5   9   8      272.12      303.77     17.40 o 
  -4   9   8      524.45      537.69     18.55 o 
  -3   9   8      560.62      582.36     17.86 o 
  -2   9   8        2.07       15.18      7.39 o 
  -1   9   8      752.12      692.61     19.31 o 
   0   9   8      790.73      807.13     21.76 o 
   1   9   8      280.54      301.71     12.19 o 
   2   9   8      456.38      439.73     15.93 o 
   3   9   8      145.52      153.34     10.95 o 
   4   9   8       21.26        9.39     10.69 o 
  -4  10   8      376.76      420.67     21.95 o 
  -3  10   8      992.45     1026.79     31.72 o 
  -2  10   8      710.76      706.70     30.90 o 
  -1  10   8      206.59      259.76     11.10 o 
   0  10   8      739.30      704.61     23.11 o 
   1  10   8       16.08       14.18      8.21 o 
   2  10   8        4.64        0.00     20.40 o 
   3  10   8       40.24       28.49     10.48 o 
  -3  11   8       28.08        4.82     17.67 o 
  -2  11   8       35.33       40.41     10.65 o 
  -1  11   8      106.21      125.07      9.79 o 
   0  11   8       80.03       84.60     12.24 o 
   1  11   8       71.47      103.95     10.95 o 
   2  11   8      244.63      264.91     14.65 o 
  -1  12   8        0.41        0.58     10.14 o 
  -8   1   9        7.65        0.00     13.99 o 
  -7   1   9      196.51      196.45     13.07 o 
  -6   1   9       35.62       50.93      7.42 o 
  -5   1   9      369.72      351.79     12.87 o 
  -4   1   9      645.61      595.23     14.21 o 
  -3   1   9       94.85       75.04      3.95 o 
  -2   1   9     1421.48     1497.81     31.95 o 
  -1   1   9      600.78      644.34     13.25 o 
   0   1   9      376.64      349.28      8.65 o 
   1   1   9       26.63       25.87      4.05 o 
   2   1   9      128.18      159.97      6.41 o 
   3   1   9      332.40      333.21     16.56 o 
   4   1   9      100.78      109.77      8.57 o 
   5   1   9      233.88      248.95     10.57 o 
   6   1   9       10.45        6.96      8.09 o 
  -8   2   9       15.10       10.84     13.34 o 
  -7   2   9      217.10      225.41     16.99 o 
  -6   2   9      473.00      448.54     18.26 o 
  -5   2   9      604.88      583.00     17.88 o 
  -4   2   9     1314.67     1368.83     29.64 o 
  -3   2   9       29.63       29.41      3.60 o 
  -2   2   9       15.20       15.12      3.45 o 
  -1   2   9      385.11      372.85      9.10 o 
   0   2   9     2185.39     2152.80     44.78 o 
   1   2   9     2080.72     2076.42     46.49 o 
   2   2   9      410.32      350.15     14.81 o 
   3   2   9      661.25      598.45     13.94 o 
   4   2   9      123.86      127.64      7.57 o 
   5   2   9       20.13       23.12      9.94 o 
   6   2   9       27.79       20.21     11.81 o 
  -8   3   9       85.58      109.00     29.18 o 
  -7   3   9       38.96       43.04      8.67 o 
  -6   3   9       58.73       46.34      9.11 o 
  -5   3   9       23.04       26.25      6.26 o 
  -4   3   9      746.34      760.06     17.71 o 
  -3   3   9      786.85      747.85     21.69 o 
  -2   3   9     2699.86     2463.96     77.11 o 
  -1   3   9     1133.35     1024.98     21.50 o 
   0   3   9      426.07      405.99     14.73 o 
   1   3   9        0.59        5.40      3.83 o 
   2   3   9       33.47       23.94      4.91 o 
   3   3   9      618.13      613.19     16.82 o 
   4   3   9        9.70        6.36      6.44 o 
   5   3   9      442.37      458.80     17.19 o 
   6   3   9      279.42      298.38     17.87 o 
  -7   4   9       65.97       67.30     10.20 o 
  -6   4   9      329.80      383.82     18.68 o 
  -5   4   9       76.44       85.36      5.99 o 
  -4   4   9       70.75       78.11      6.02 o 
  -3   4   9      546.08      544.33     12.64 o 
  -2   4   9      124.10      129.79      7.26 o 
  -1   4   9      283.87      286.23     12.37 o 
   0   4   9       23.57       13.49      5.27 o 
   1   4   9      974.28      938.95     41.51 o 
   2   4   9       23.27       21.61      5.61 o 
   3   4   9      361.82      360.54     11.96 o 
   4   4   9       48.26       43.96      7.37 o 
   5   4   9        0.61        0.00      7.64 o 
   6   4   9        3.38        0.00     19.01 o 
  -7   5   9        0.53        0.00      9.86 o 
  -6   5   9       11.28        3.17      7.36 o 
  -5   5   9        6.77        4.44      5.57 o 
  -4   5   9      157.34      176.85      7.42 o 
  -3   5   9       69.39       85.16      6.11 o 
  -2   5   9      157.03      154.60      5.56 o 
  -1   5   9        2.50        7.30      4.91 o 
   0   5   9      115.52      130.37      6.08 o 
   1   5   9       25.68       25.39      5.04 o 
   2   5   9        6.92        0.00      5.74 o 
   3   5   9        7.82        5.14      8.43 o 
   4   5   9        0.08        8.60      7.23 o 
   5   5   9        0.11        0.00      8.05 o 
   6   5   9        4.09        4.85     15.03 o 
  -7   6   9       62.80       67.40     11.75 o 
  -6   6   9      202.10      219.27     12.55 o 
  -5   6   9        8.55        1.17      5.84 o 
  -4   6   9       57.64       40.88      5.64 o 
  -3   6   9      584.97      569.61     16.36 o 
  -2   6   9      127.07      137.74      6.68 o 
  -1   6   9       81.41       71.91      7.61 o 
   0   6   9      180.34      175.22      8.58 o 
   1   6   9      742.85      682.84     23.57 o 
   2   6   9      141.17      133.79     11.40 o 
   3   6   9      123.81      116.05      8.27 o 
   4   6   9        2.02        4.13      7.92 o 
   5   6   9        5.54        1.74      9.24 o 
  -6   7   9       16.93       18.90      8.93 o 
  -5   7   9        0.78        0.10      6.41 o 
  -4   7   9      658.65      637.77     21.57 o 
  -3   7   9       81.46       83.85      6.03 o 
  -2   7   9      547.30      513.74     13.46 o 
  -1   7   9      682.89      673.57     16.04 o 
   0   7   9      536.04      503.58     17.48 o 
   1   7   9        3.46        7.78      6.18 o 
   2   7   9        1.11       10.90      6.90 o 
   3   7   9      292.42      338.13     12.58 o 
   4   7   9       56.90       67.02      8.80 o 
   5   7   9      121.09      132.87     15.04 o 
  -6   8   9       97.75      108.19     13.63 o 
  -5   8   9      211.83      216.97     14.41 o 
  -4   8   9      348.57      323.75     13.97 o 
  -3   8   9       25.17       27.22      6.00 o 
  -2   8   9       66.74       57.32      7.06 o 
  -1   8   9       28.99       35.35      6.76 o 
   0   8   9      422.06      420.72     14.22 o 
   1   8   9      567.88      544.44     16.62 o 
   2   8   9       94.22      104.55      8.57 o 
   3   8   9       97.64      121.90      9.46 o 
   4   8   9       37.95       51.64     10.46 o 
  -5   9   9       54.25       52.02     12.12 o 
  -4   9   9       27.92       20.73      7.30 o 
  -3   9   9        7.89        1.80      6.09 o 
  -2   9   9      384.89      326.80     15.50 o 
  -1   9   9       27.37       32.15      7.21 o 
   0   9   9        2.35        0.00      7.22 o 
   1   9   9       37.14       42.65      8.73 o 
   2   9   9        9.80       15.13      8.69 o 
   3   9   9       52.50       82.71     11.23 o 
   4   9   9        1.78        0.00     11.59 o 
  -4  10   9       33.43       49.80     18.20 o 
  -3  10   9        1.27        0.00     10.80 o 
  -2  10   9       10.89        7.97      9.23 o 
  -1  10   9        7.90       15.72      7.80 o 
   0  10   9        5.75        0.74      7.82 o 
   1  10   9       34.53       32.81      8.44 o 
   2  10   9       15.12       15.97     10.50 o 
   3  10   9        2.71        0.00     19.93 o 
  -3  11   9       24.18       33.20     18.74 o 
  -2  11   9      322.45      313.45     32.93 o 
  -1  11   9      224.49      267.51     14.29 o 
   0  11   9       78.60      108.36     10.05 o 
   1  11   9        0.16        0.00      9.77 o 
  -8   0  10       27.43       35.87     21.95 o 
  -7   0  10        7.94        3.26     11.13 o 
  -6   0  10       11.29       22.01     10.41 o 
  -5   0  10        5.13        4.45      8.61 o 
  -4   0  10       85.99       86.94      9.52 o 
  -3   0  10     2323.69     2417.98    143.76 o 
  -2   0  10      699.82      614.82     32.93 o 
  -1   0  10     1666.33     1636.71     58.85 o 
   0   0  10      344.05      288.74     17.36 o 
   1   0  10      155.27      233.65     29.72 o 
   2   0  10      487.51      500.09     25.45 o 
   3   0  10      381.22      389.26     23.33 o 
   4   0  10       47.84       62.77     16.00 o 
   5   0  10       32.89       19.46      8.77 o 
   6   0  10       24.92       20.35     16.60 o 
  -8   1  10        9.77        0.48     14.54 o 
  -7   1  10       21.23       44.17     10.08 o 
  -6   1  10      107.25      117.75      8.93 o 
  -5   1  10      196.52      201.81      9.55 o 
  -4   1  10      280.33      275.66     11.28 o 
  -3   1  10       23.00       24.87      3.40 o 
  -2   1  10       42.60       62.98      3.02 o 
  -1   1  10     1226.96     1357.87     26.08 o 
   0   1  10      143.08      155.12      6.92 o 
   1   1  10     1454.66     1511.64     38.11 o 
   2   1  10      309.42      319.47      9.41 o 
   3   1  10       43.89       27.12      6.94 o 
   4   1  10      139.97      171.48      8.90 o 
   5   1  10        0.77        0.00      7.18 o 
   6   1  10       66.68       78.40      9.84 o 
  -8   2  10       37.86       28.67     14.87 o 
  -7   2  10       29.23       19.67     11.01 o 
  -6   2  10        9.49       11.25      8.45 o 
  -5   2  10       46.12       53.28      7.16 o 
  -4   2  10        4.22       13.63      5.47 o 
  -3   2  10      121.28      126.55      5.99 o 
  -2   2  10        1.39        7.54      3.65 o 
  -1   2  10      168.22      180.50      5.68 o 
   0   2  10        4.51       10.00      3.38 o 
   1   2  10       55.93       46.16      6.31 o 
   2   2  10       92.20       81.14      5.66 o 
   3   2  10        0.86        0.00      5.05 o 
   4   2  10      419.89      422.39     15.91 o 
   5   2  10        0.45       16.89     10.00 o 
   6   2  10       41.06       34.83      9.21 o 
  -7   3  10        0.17        0.00     11.66 o 
  -6   3  10      322.46      380.88     21.65 o 
  -5   3  10        3.51        5.79      7.78 o 
  -4   3  10      267.62      299.26      9.90 o 
  -3   3  10       31.70       42.88      4.64 o 
  -2   3  10       24.65       29.32      4.26 o 
  -1   3  10       48.22       57.22      3.72 o 
   0   3  10       66.32       76.03      4.31 o 
   1   3  10       49.38       43.51      5.85 o 
   2   3  10      258.44      268.40      9.54 o 
   3   3  10       10.05       12.93      7.13 o 
   4   3  10        7.87        4.38      7.12 o 
   5   3  10       10.68       12.71     10.38 o 
   6   3  10        4.69        1.01     11.76 o 
  -7   4  10       83.93      113.30     14.48 o 
  -6   4  10      153.32      151.92     11.80 o 
  -5   4  10       10.05        8.91      8.03 o 
  -4   4  10      675.20      635.35     19.99 o 
  -3   4  10      546.85      499.86     13.14 o 
  -2   4  10     1640.18     1616.31     38.13 o 
  -1   4  10      152.57      150.48      6.66 o 
   0   4  10     1275.42     1325.00     34.51 o 
   1   4  10      124.35      158.33      8.06 o 
   2   4  10       19.08        8.24      7.48 o 
   3   4  10      336.21      370.25     12.26 o 
   4   4  10      279.98      305.24     14.51 o 
   5   4  10       32.88       49.01      9.43 o 
  -7   5  10        4.23        4.23      9.86 o 
  -6   5  10       24.22       30.24      9.04 o 
  -5   5  10      800.68      804.61     27.12 o 
  -4   5  10      959.64     1033.47     30.21 o 
  -3   5  10       11.10        9.75      5.26 o 
  -2   5  10      142.56      142.83     11.61 o 
  -1   5  10      943.28      886.82     19.60 o 
   0   5  10      423.68      438.08     11.75 o 
   1   5  10     1066.11     1050.25     45.75 o 
   2   5  10      649.47      619.29     19.80 o 
   3   5  10       55.57       33.53      6.93 o 
   4   5  10        0.31        0.00      7.84 o 
   5   5  10        0.58        0.00     16.23 o 
  -7   6  10        9.85       25.71     15.40 o 
  -6   6  10       38.45       51.14      9.88 o 
  -5   6  10        3.75        6.12      6.30 o 
  -4   6  10       37.00       29.44      6.61 o 
  -3   6  10      394.32      362.58     12.55 o 
  -2   6  10      855.88      835.76     22.01 o 
  -1   6  10       77.61       74.40     11.09 o 
   0   6  10      732.71      641.27     17.58 o 
   1   6  10       87.36      104.44      9.43 o 
   2   6  10       12.07       15.58      6.90 o 
   3   6  10      102.61      120.25     14.00 o 
   4   6  10       27.84       24.75      8.49 o 
   5   6  10        3.79        4.59     13.43 o 
  -6   7  10       80.15       72.25     10.60 o 
  -5   7  10       61.82       63.29      7.60 o 
  -4   7  10       56.10       58.40     13.30 o 
  -3   7  10        0.08        0.00      6.30 o 
  -2   7  10        1.01        0.00      6.08 o 
  -1   7  10       45.13       45.07      6.57 o 
   0   7  10       25.45       20.07      6.24 o 
   1   7  10       19.15       14.30      6.41 o 
   2   7  10      156.68      156.38     13.44 o 
   3   7  10       36.74       23.19      8.00 o 
   4   7  10        3.48        4.01      9.38 o 
  -5   8  10        5.00        0.00      7.88 o 
  -4   8  10        0.58        1.70      7.01 o 
  -3   8  10      165.10      183.89      9.80 o 
  -2   8  10      188.08      202.44     11.75 o 
  -1   8  10      101.90      118.02      8.27 o 
   0   8  10       10.42        5.04      6.84 o 
   1   8  10       88.60       84.31      7.96 o 
   2   8  10       66.14       57.02     10.20 o 
   3   8  10       14.16       10.97      8.64 o 
   4   8  10        6.23        8.76     10.66 o 
  -5   9  10      146.01      201.63     11.42 o 
  -4   9  10      195.97      192.74     10.47 o 
  -3   9  10       45.38       71.66     11.96 o 
  -2   9  10        1.38       14.96      9.29 o 
  -1   9  10      226.54      189.62     11.98 o 
   0   9  10       64.39       62.35      8.11 o 
   1   9  10      217.25      234.28     11.90 o 
   2   9  10      153.24      168.26     14.72 o 
   3   9  10       68.34       56.44     11.14 o 
  -4  10  10      188.90      206.14     16.23 o 
  -3  10  10      598.13      555.88     43.91 o 
  -2  10  10      165.49      165.01     13.89 o 
  -1  10  10      231.04      231.36     13.73 o 
   0  10  10       79.38      109.46      9.84 o 
   1  10  10        3.89        0.00      8.32 o 
   2  10  10        5.63        7.52     10.24 o 
  -2  11  10        1.91       10.11     11.81 o 
  -1  11  10      129.93      125.42     14.57 o 
   0  11  10       34.27       52.38     10.85 o 
  -7   1  11       42.25       45.81     11.21 o 
  -6   1  11       48.93       51.11      8.42 o 
  -5   1  11      169.55      193.97     10.20 o 
  -4   1  11      101.12      120.28      9.43 o 
  -3   1  11      327.30      321.26     12.90 o 
  -2   1  11      653.07      634.04     16.59 o 
  -1   1  11       47.65       47.17      3.56 o 
   0   1  11        9.94        3.09      3.52 o 
   1   1  11        8.51       12.15      4.23 o 
   2   1  11      133.10      109.59      9.83 o 
   3   1  11       41.91       21.65      9.88 o 
   4   1  11      206.29      251.94     11.05 o 
   5   1  11      149.98      136.51     13.26 o 
  -7   2  11      111.03      112.39     12.62 o 
  -6   2  11      407.89      439.32     19.19 o 
  -5   2  11      193.48      206.10     14.70 o 
  -4   2  11      605.09      650.09     22.37 o 
  -3   2  11        0.98        5.82      4.18 o 
  -2   2  11        5.76       22.62      5.23 o 
  -1   2  11      303.95      325.57      8.51 o 
   0   2  11      652.12      723.56     21.75 o 
   1   2  11      426.38      401.21     12.01 o 
   2   2  11       33.85       23.07      5.29 o 
   3   2  11      519.65      454.55     18.19 o 
   4   2  11        9.84        3.44      9.44 o 
   5   2  11       76.64       42.25     24.90 o 
  -7   3  11       22.73       12.98     12.86 o 
  -6   3  11        9.91        5.20      9.35 o 
  -5   3  11       66.45       64.43      9.02 o 
  -4   3  11      587.91      564.59     17.81 o 
  -3   3  11      443.52      467.73     12.74 o 
  -2   3  11     1277.82     1335.79     32.39 o 
  -1   3  11      781.42      743.78     19.15 o 
   0   3  11        4.75        1.50      3.97 o 
   1   3  11      222.41      173.83     10.06 o 
   2   3  11      298.99      328.10     14.81 o 
   3   3  11       52.85       67.31      9.14 o 
   4   3  11       20.13       13.41      7.33 o 
   5   3  11       35.35       43.10     12.95 o 
  -7   4  11       72.86       68.37     13.44 o 
  -6   4  11      276.61      252.57     14.14 o 
  -5   4  11       32.83       19.45     10.31 o 
  -4   4  11      189.95      175.44     20.74 o 
  -3   4  11        1.48       10.36      4.85 o 
  -2   4  11      139.91      136.69     12.44 o 
  -1   4  11       81.64       84.79      6.71 o 
   0   4  11       75.10       80.80      7.61 o 
   1   4  11      296.25      309.68     11.62 o 
   2   4  11        7.38        8.35      5.59 o 
   3   4  11      183.56      172.13      9.07 o 
   4   4  11       17.84       25.65      8.29 o 
   5   4  11       10.61        1.97     10.08 o 
  -7   5  11        0.77        0.00     13.24 o 
  -6   5  11       29.68       12.72     12.05 o 
  -5   5  11        0.22        0.00      8.60 o 
  -4   5  11       46.26       31.99      6.80 o 
  -3   5  11       28.63       27.50      6.06 o 
  -2   5  11        5.49       15.80      5.29 o 
  -1   5  11       18.10       10.93      5.99 o 
   0   5  11       66.07       59.47      5.25 o 
   1   5  11       33.16       37.63      6.28 o 
   2   5  11       67.63       78.86      9.97 o 
   3   5  11       27.65       16.27      7.53 o 
   4   5  11        0.78        7.30     10.37 o 
   5   5  11        9.33        0.00     10.63 o 
  -6   6  11      245.47      234.23     16.85 o 
  -5   6  11       17.25        1.65     10.20 o 
  -4   6  11      177.44      188.49      9.39 o 
  -3   6  11       15.84       14.26      8.89 o 
  -2   6  11        2.65        2.24      5.97 o 
  -1   6  11      519.48      544.44     13.95 o 
   0   6  11       67.95       72.04      6.62 o 
   1   6  11      589.77      557.58     15.46 o 
   2   6  11        6.29       14.10      6.98 o 
   3   6  11       71.89       77.69      8.44 o 
   4   6  11        0.14        0.00      9.96 o 
  -6   7  11       12.57       14.23     11.89 o 
  -5   7  11      113.20      103.97     13.44 o 
  -4   7  11      264.64      279.61     12.01 o 
  -3   7  11      346.58      349.55     13.65 o 
  -2   7  11      650.92      692.72     19.91 o 
  -1   7  11      717.67      707.32     24.03 o 
   0   7  11        6.35        0.00      6.67 o 
   1   7  11       14.19       14.14      8.87 o 
   2   7  11       10.06        9.68      7.17 o 
   3   7  11      122.48      146.08     10.43 o 
   4   7  11       28.31       45.14     10.89 o 
  -5   8  11       32.64       41.51     11.89 o 
  -4   8  11      170.85      198.11     11.48 o 
  -3   8  11       13.53        2.81      7.28 o 
  -2   8  11       10.98        6.83      9.34 o 
  -1   8  11       60.72       59.54     10.25 o 
   0   8  11      375.93      378.44     13.69 o 
   1   8  11      292.39      334.61     13.33 o 
   2   8  11        9.11       11.75      8.53 o 
   3   8  11      184.92      195.35     13.55 o 
  -4   9  11       23.30       12.83     25.97 o 
  -3   9  11       33.30       41.17     13.12 o 
  -2   9  11       96.13       94.92     10.75 o 
  -1   9  11        0.75        0.00      9.49 o 
   0   9  11       11.27       10.12      8.09 o 
   1   9  11       12.98        6.90      8.66 o 
   2   9  11       21.95       31.31     13.06 o 
  -3  10  11       46.08       46.62     12.99 o 
  -2  10  11       20.66       32.84     14.72 o 
  -1  10  11        0.62       24.07     11.43 o 
   0  10  11        4.60        0.72     16.06 o 
   1  10  11        6.30        7.83     11.15 o 
  -7   0  12        3.72        7.50     18.74 o 
  -6   0  12       17.84       24.09     11.74 o 
  -5   0  12       37.31       53.58     10.80 o 
  -4   0  12      643.20      619.52     27.67 o 
  -3   0  12      462.94      430.35     35.87 o 
  -2   0  12      867.07      721.88     31.26 o 
  -1   0  12      715.89      659.90     29.46 o 
   0   0  12     1545.30     1391.21    116.99 o 
   1   0  12       40.29       20.33     24.09 o 
   2   0  12      949.77     1039.25     50.33 o 
   3   0  12      795.34      821.51     77.52 o 
   4   0  12      157.64      141.89     14.64 o 
   5   0  12        2.40        0.00     13.39 o 
  -7   1  12       10.53        6.34     10.39 o 
  -6   1  12      152.04      194.27     12.47 o 
  -5   1  12      142.41      151.94     14.37 o 
  -4   1  12       49.19       34.82      9.74 o 
  -3   1  12       65.00       53.78      8.04 o 
  -2   1  12       46.05       67.65      5.68 o 
  -1   1  12      242.55      244.52      8.38 o 
   0   1  12      863.05      900.84     27.58 o 
   1   1  12      729.46      735.64     24.06 o 
   2   1  12      757.33      642.38     35.91 o 
   3   1  12        5.91        7.78     12.18 o 
   4   1  12        7.41       12.98      8.94 o 
   5   1  12       36.19       39.18     10.58 o 
  -7   2  12       10.58        0.00     12.65 o 
  -6   2  12       67.10       76.31     12.81 o 
  -5   2  12        1.17        0.00      4.82 o 
  -4   2  12       69.38       77.95     11.67 o 
  -3   2  12      118.00      113.77      8.48 o 
  -2   2  12      146.97      150.91      9.95 o 
  -1   2  12       68.33       69.80      4.31 o 
   0   2  12        1.12        0.36      4.68 o 
   1   2  12      312.25      290.81     12.14 o 
   2   2  12      128.02      101.37      6.48 o 
   3   2  12        0.30        0.00      8.23 o 
   4   2  12      147.39      163.84     23.49 o 
   5   2  12        0.91        0.00     12.18 o 
  -7   3  12        7.29       10.99     12.65 o 
  -6   3  12       18.42       18.28     10.28 o 
  -5   3  12       29.99       24.86      8.85 o 
  -4   3  12       85.92       69.92      7.81 o 
  -3   3  12        3.73        2.05      6.88 o 
  -2   3  12        3.27        3.27      7.07 o 
  -1   3  12       31.09       31.12      5.97 o 
   0   3  12        5.98        3.75      4.35 o 
   1   3  12      365.88      370.02     19.60 o 
   2   3  12       38.23       50.17     14.78 o 
   3   3  12      264.09      201.27     11.24 o 
   4   3  12       62.98       77.13     12.18 o 
   5   3  12        1.28        0.00     11.34 o 
  -7   4  12        8.48        0.00     13.24 o 
  -6   4  12       16.99        0.00     11.72 o 
  -5   4  12      113.18      127.00     11.60 o 
  -4   4  12       31.39       19.79      8.24 o 
  -3   4  12     1151.86     1178.83     29.45 o 
  -2   4  12       39.89       28.70      7.40 o 
  -1   4  12     1110.55     1026.17     26.10 o 
   0   4  12       25.09       40.99      9.90 o 
   1   4  12        0.24        3.74      5.69 o 
   2   4  12       28.37       54.48      6.77 o 
   3   4  12       11.60       30.51      7.55 o 
   4   4  12      202.95      237.13     14.88 o 
   5   4  12       13.12       19.78     14.10 o 
  -6   5  12       88.17      102.28     14.01 o 
  -5   5  12      339.94      354.29     18.47 o 
  -4   5  12       17.34       27.38     10.84 o 
  -3   5  12       12.34        9.68      6.20 o 
  -2   5  12       47.87       43.31      7.88 o 
  -1   5  12     1281.41     1366.83     39.45 o 
   0   5  12       12.83       20.62      5.49 o 
   1   5  12     1144.00     1141.35     38.89 o 
   2   5  12      272.73      299.64     26.63 o 
   3   5  12        1.28        2.43      7.42 o 
   4   5  12        0.17        3.83     10.18 o 
  -6   6  12       29.77       29.98     12.49 o 
  -5   6  12       55.07       40.40     11.72 o 
  -4   6  12       21.87       20.63      9.60 o 
  -3   6  12      937.63      981.63     25.68 o 
  -2   6  12       26.85       15.30      6.37 o 
  -1   6  12      564.01      546.31     19.96 o 
   0   6  12      100.33       92.53      7.42 o 
   1   6  12       10.35       30.75      6.90 o 
   2   6  12       94.07      122.58      9.74 o 
   3   6  12      135.21      156.47     13.51 o 
   4   6  12       76.84       95.48     11.25 o 
  -5   7  12        0.37        3.14     11.54 o 
  -4   7  12        4.95        1.01      7.87 o 
  -3   7  12       18.55        7.40      9.15 o 
  -2   7  12        3.95        7.01      8.62 o 
  -1   7  12       74.85       96.22     10.44 o 
   0   7  12        1.59        1.20      7.04 o 
   1   7  12      139.80      133.11      9.25 o 
   2   7  12        0.42        5.08      9.82 o 
   3   7  12       59.00       57.78     10.07 o 
  -5   8  12        0.17        0.66     13.92 o 
  -4   8  12       44.75       58.42      9.73 o 
  -3   8  12      101.76      110.78     16.33 o 
  -2   8  12       12.16       12.93      9.42 o 
  -1   8  12       17.26        9.34     14.33 o 
   0   8  12       70.38       74.92     12.88 o 
   1   8  12       13.35       16.65     11.98 o 
   2   8  12       14.34       17.45      9.68 o 
   3   8  12       15.07       26.24     15.15 o 
  -4   9  12       48.00       80.03     40.96 o 
  -3   9  12       16.88       14.59     11.83 o 
  -2   9  12       25.67       34.59     12.34 o 
  -1   9  12       70.58      108.30     32.13 o 
   0   9  12      114.90      131.19     14.64 o 
   1   9  12      159.81      172.68     12.05 o 
   2   9  12      125.23      115.02     11.51 o 
  -2  10  12      138.38      175.75     16.06 o 
  -1  10  12       56.56       48.85     12.81 o 
   0  10  12       41.84       38.60     13.78 o 
  -7   1  13        0.87        0.00     11.69 o 
  -6   1  13        0.10        4.12     17.50 o 
  -5   1  13       25.64       32.60      7.93 o 
  -4   1  13      107.40      104.43      8.88 o 
  -3   1  13      160.25      162.72     19.17 o 
  -2   1  13      667.40      619.81     20.32 o 
  -1   1  13      310.16      235.27     11.48 o 
   0   1  13      561.44      586.46     18.12 o 
   1   1  13      148.45      173.89     13.05 o 
   2   1  13       13.74       13.77      8.98 o 
   3   1  13        3.09        0.00      7.82 o 
   4   1  13       72.45       64.43     12.65 o 
   5   1  13        0.12        0.00      9.45 o 
  -7   2  13       83.68      102.47     15.68 o 
  -6   2  13      118.12      129.54     12.38 o 
  -5   2  13      134.23      141.34     12.10 o 
  -4   2  13      164.47      153.83     10.01 o 
  -3   2  13       10.20       25.12      7.28 o 
  -2   2  13      494.74      524.12     36.96 o 
  -1   2  13      487.41      522.87     17.91 o 
   0   2  13      419.54      416.85     16.92 o 
   1   2  13      133.68      113.97     11.93 o 
   2   2  13        9.53        0.00      5.61 o 
   3   2  13        6.15        5.95      8.35 o 
   4   2  13        6.22        0.00     24.90 o 
  -7   3  13        1.36        0.00     13.61 o 
  -6   3  13       23.51       19.27     12.30 o 
  -5   3  13      333.98      353.95     17.60 o 
  -4   3  13      173.03      190.00     12.18 o 
  -3   3  13      677.53      645.40     23.46 o 
  -2   3  13      109.61      107.74      7.08 o 
  -1   3  13       16.21       24.48      6.08 o 
   0   3  13        0.73        4.12      6.19 o 
   1   3  13       54.41       37.86      7.28 o 
   2   3  13      365.13      437.55     23.07 o 
   3   3  13       31.04       48.39      8.32 o 
   4   3  13       17.82       32.95     16.33 o 
  -6   4  13       10.63        8.14     12.30 o 
  -5   4  13        0.61        0.00     10.92 o 
  -4   4  13       76.21       60.25      9.65 o 
  -3   4  13      249.60      294.70     15.44 o 
  -2   4  13       15.40       15.44      6.43 o 
  -1   4  13       32.32       38.72      7.91 o 
   0   4  13      340.89      396.15     11.78 o 
   1   4  13       83.37       54.05      7.06 o 
   2   4  13        6.80       14.09     13.74 o 
   3   4  13       13.87        4.49      8.52 o 
   4   4  13        1.82        7.84      9.72 o 
  -6   5  13        0.07        0.00     12.10 o 
  -5   5  13       31.19       21.87     11.16 o 
  -4   5  13        9.14        6.86     12.27 o 
  -3   5  13       40.48       30.27      9.66 o 
  -2   5  13       22.85       29.35      6.44 o 
  -1   5  13       69.58       60.61     11.63 o 
   0   5  13       32.29       30.07      8.32 o 
   1   5  13       50.28       48.30      7.11 o 
   2   5  13       15.32        7.08      7.19 o 
   3   5  13       21.64       16.09      8.67 o 
   4   5  13        4.93        0.00     15.00 o 
  -6   6  13        9.82       14.20     12.86 o 
  -5   6  13       30.06       46.45     14.99 o 
  -4   6  13       85.03       87.60     12.48 o 
  -3   6  13        5.74        4.29      7.42 o 
  -2   6  13       18.43       10.28      7.81 o 
  -1   6  13       40.16       39.52     10.70 o 
   0   6  13      338.90      348.48     16.18 o 
   1   6  13        5.74        7.37      6.91 o 
   2   6  13       45.12       50.78     10.26 o 
   3   6  13       42.23       27.91     11.00 o 
  -5   7  13      144.68      126.67     23.56 o 
  -4   7  13       17.32        0.46     19.54 o 
  -3   7  13      319.66      385.26     16.63 o 
  -2   7  13      445.49      440.89     18.57 o 
  -1   7  13       68.35       73.78      9.95 o 
   0   7  13       49.99       51.15      9.69 o 
   1   7  13        0.54       18.26      9.12 o 
   2   7  13      113.64      152.45     13.67 o 
   3   7  13        1.14       15.56     18.05 o 
  -4   8  13       34.72       30.47     12.58 o 
  -3   8  13        2.70       15.37     25.17 o 
  -2   8  13      113.14      145.51     14.14 o 
  -1   8  13      103.32      134.59     13.63 o 
   0   8  13      220.66      175.94     15.18 o 
   1   8  13       63.51       44.72     13.46 o 
   2   8  13        2.19       10.95     13.57 o 
  -3   9  13        5.25        0.00     13.24 o 
  -2   9  13       32.51        9.01     17.13 o 
  -1   9  13       20.12        9.54     12.34 o 
   0   9  13        8.70       21.13     13.12 o 
   1   9  13        5.25       19.98     17.13 o 
  -6   0  14       10.94        5.31     12.46 o 
  -5   0  14       30.83       36.50     13.51 o 
  -4   0  14      197.13      178.38     32.93 o 
  -3   0  14      687.93      565.03    101.47 o 
  -2   0  14      159.67      122.05     14.66 o 
  -1   0  14      170.13      163.83     16.04 o 
   0   0  14       80.75       87.60     24.63 o 
   1   0  14       68.93       38.98     15.03 o 
   2   0  14      105.30      136.06     10.82 o 
   3   0  14       17.34       50.91     22.22 o 
   4   0  14        1.81        5.89     14.46 o 
  -6   1  14       63.39       77.60     11.69 o 
  -5   1  14       33.70       37.24      9.18 o 
  -4   1  14        4.40        1.81      8.08 o 
  -3   1  14        3.92        0.00      7.22 o 
  -2   1  14       32.87       27.18      8.64 o 
  -1   1  14      143.68      155.53      8.31 o 
   0   1  14        6.15       18.97      8.43 o 
   1   1  14      312.74      340.41     15.84 o 
   2   1  14        7.64       11.85      7.61 o 
   3   1  14        6.55        0.00     15.26 o 
   4   1  14        0.30        8.48      9.81 o 
  -6   2  14        0.24        0.00     11.98 o 
  -5   2  14       36.58       31.22     10.71 o 
  -4   2  14      106.54       97.90      9.73 o 
  -3   2  14        0.36        0.00      7.95 o 
  -2   2  14       49.49       38.42      8.81 o 
  -1   2  14      463.59      369.42     19.81 o 
   0   2  14        4.81        9.77      5.05 o 
   1   2  14       36.10       62.89      6.25 o 
   2   2  14       39.76       31.21      8.36 o 
   3   2  14       36.88       31.24     10.91 o 
   4   2  14        0.06        6.31     12.66 o 
  -6   3  14        7.92        1.24     12.86 o 
  -5   3  14       72.56       53.92     11.45 o 
  -4   3  14       77.33       57.12     16.74 o 
  -3   3  14        0.69        0.00      8.27 o 
  -2   3  14       29.09       18.35      9.12 o 
  -1   3  14        0.93        0.00      8.77 o 
   0   3  14      213.96      205.70      9.88 o 
   1   3  14       36.54       19.51      7.36 o 
   2   3  14       44.74       51.61      9.75 o 
   3   3  14       20.14       18.32      8.02 o 
   4   3  14        0.53        0.00     29.45 o 
  -6   4  14       67.43       41.66     13.06 o 
  -5   4  14       29.16       27.72     11.54 o 
  -4   4  14       39.65       44.66     12.17 o 
  -3   4  14       22.68       36.30     10.00 o 
  -2   4  14      144.04      150.66     11.55 o 
  -1   4  14      319.73      307.60     25.68 o 
   0   4  14        2.22       11.72      8.20 o 
   1   4  14       43.25       67.26      7.90 o 
   2   4  14       38.19       84.73      9.20 o 
   3   4  14       12.69       17.53      9.26 o 
  -6   5  14       58.67       74.43     14.75 o 
  -5   5  14       57.09       53.67     12.96 o 
  -4   5  14       28.33       22.14     15.80 o 
  -3   5  14      194.45      165.76     12.88 o 
  -2   5  14      315.75      382.81     14.17 o 
  -1   5  14       13.70        0.00     12.42 o 
   0   5  14      242.99      253.09     22.95 o 
   1   5  14       74.90       62.66      9.21 o 
   2   5  14      175.74      134.63      9.84 o 
   3   5  14       21.43       40.14      9.88 o 
  -5   6  14        2.63        0.00     11.81 o 
  -4   6  14      208.76      212.20     25.70 o 
  -3   6  14       30.77       35.22     11.43 o 
  -2   6  14        2.86        0.00      8.90 o 
  -1   6  14       53.59       34.81      9.64 o 
   0   6  14       20.06       10.21      9.86 o 
   1   6  14        1.43        6.75     10.76 o 
   2   6  14        3.48       15.01      8.73 o 
   3   6  14        9.84       18.70      9.91 o 
  -4   7  14       42.33       41.12     13.11 o 
  -3   7  14        6.19        0.00     19.81 o 
  -2   7  14        6.72        0.00     10.61 o 
  -1   7  14        1.33        0.00     10.67 o 
   0   7  14        3.41       14.92     11.32 o 
   1   7  14        1.96        0.00     24.90 o 
   2   7  14       10.84        0.00      9.55 o 
  -3   8  14       19.81       41.23     23.02 o 
  -2   8  14        0.60        5.82     11.78 o 
  -1   8  14       15.47       48.98     24.90 o 
   0   8  14        3.29       16.87     12.18 o 
   1   8  14        1.80       12.01     21.42 o 
  -6   1  15       13.24       23.79     11.97 o 
  -5   1  15       81.32       72.34     11.29 o 
  -4   1  15        2.18        1.02      8.75 o 
  -3   1  15        7.50        9.34      8.76 o 
  -2   1  15      179.54      170.31     12.05 o 
  -1   1  15      154.73      132.72     11.57 o 
   0   1  15       41.95       67.37     11.41 o 
   1   1  15        6.22        9.82      7.09 o 
   2   1  15        1.85       20.91      8.82 o 
   3   1  15       42.92       71.37     12.60 o 
  -6   2  15        3.16        0.00     16.87 o 
  -5   2  15      126.55      145.12     13.49 o 
  -4   2  15      121.95      116.20     12.46 o 
  -3   2  15        0.86        0.00     10.43 o 
  -2   2  15      258.62      294.35     34.31 o 
  -1   2  15       72.42      133.44     13.99 o 
   0   2  15      296.09      334.97     16.19 o 
   1   2  15       22.97       33.40      7.38 o 
   2   2  15       64.15       48.91     24.53 o 
   3   2  15        1.53        7.45     11.34 o 
  -6   3  15       35.31       24.39     19.28 o 
  -5   3  15       42.01       63.50     13.06 o 
  -4   3  15      254.13      280.34     16.08 o 
  -3   3  15      692.82      672.53     25.64 o 
  -2   3  15      230.76      208.17     17.64 o 
  -1   3  15       32.89       36.68     16.77 o 
   0   3  15       21.59       14.74      8.65 o 
   1   3  15       16.75       46.78     14.21 o 
   2   3  15       60.77       64.73      8.48 o 
   3   3  15        4.40        0.00     29.18 o 
  -5   4  15      143.16      140.83     15.13 o 
  -4   4  15        0.38        0.00     11.19 o 
  -3   4  15       24.67       29.03     10.49 o 
  -2   4  15       16.43       16.90      9.84 o 
  -1   4  15      107.86       74.64     14.22 o 
   0   4  15      156.91      115.80     12.91 o 
   1   4  15        1.00       14.18     10.43 o 
   2   4  15       39.85       40.35      8.58 o 
   3   4  15        6.86        6.05     11.70 o 
  -5   5  15       37.42        2.94     28.11 o 
  -4   5  15       20.12        5.25     12.85 o 
  -3   5  15        3.84        0.00     16.06 o 
  -2   5  15        2.00        0.00     10.46 o 
  -1   5  15        2.44        0.00     10.71 o 
   0   5  15        0.68        4.82     18.17 o 
   1   5  15        0.09        0.00     10.82 o 
   2   5  15        0.01        0.00     12.45 o 
  -4   6  15        9.61        0.00     12.07 o 
  -3   6  15        3.08        9.44     12.18 o 
  -2   6  15       11.18        0.54     21.95 o 
  -1   6  15       15.42       32.58     15.53 o 
   0   6  15      118.20      114.84     13.54 o 
   1   6  15        0.75        4.73     12.24 o 
   2   6  15       29.58       38.44      9.51 o 
  -3   7  15      101.48       89.95     25.17 o 
  -2   7  15      251.88      213.10     29.45 o 
  -1   7  15        1.60       10.39     12.28 o 
   0   7  15       19.56        0.00     11.98 o 
   1   7  15        6.56       34.82     13.57 o 
  -2   8  15       20.93       32.08     12.96 o 
  -1   8  15       32.03       52.26     19.28 o 
  -5   0  16       10.20        0.00     13.75 o 
  -4   0  16      199.04      209.84     58.36 o 
  -3   0  16      157.51      136.70     24.90 o 
  -2   0  16        1.22        7.84     14.11 o 
  -1   0  16       71.81       36.32     14.75 o 
   0   0  16        1.04        0.00     17.43 o 
   1   0  16      131.92      226.56     22.35 o 
   2   0  16       20.33       39.62     23.29 o 
   3   0  16       19.89       32.66     14.46 o 
  -5   1  16        9.65       11.80     11.41 o 
  -4   1  16      122.73      101.32     12.60 o 
  -3   1  16       35.81       13.76      9.61 o 
  -2   1  16      185.34      197.86     13.68 o 
  -1   1  16        2.09        7.98     10.62 o 
   0   1  16      173.67      186.37     16.15 o 
   1   1  16        3.03        3.63     13.15 o 
   2   1  16       36.15       41.30     11.06 o 
   3   1  16        6.22        8.75     13.46 o 
  -5   2  16       31.65       20.64     13.19 o 
  -4   2  16       11.28        0.00     11.58 o 
  -3   2  16      104.43       95.92     25.83 o 
  -2   2  16       30.15       26.02     11.13 o 
  -1   2  16        0.55        0.00     13.06 o 
   0   2  16       39.03       31.60      8.01 o 
   1   2  16       13.34       23.30     18.03 o 
   2   2  16       27.95       61.53     42.30 o 
   3   2  16        0.09       15.67     17.94 o 
  -5   3  16        8.16        9.03     13.57 o 
  -4   3  16        0.21        4.24     12.20 o 
  -3   3  16        3.93        0.00     11.02 o 
  -2   3  16       11.68        2.22     10.18 o 
  -1   3  16       91.45       88.87     22.18 o 
   0   3  16        0.68        8.76     10.04 o 
   1   3  16       18.78       17.53     19.53 o 
   2   3  16       16.34       13.85      8.98 o 
  -5   4  16       91.97       88.26     15.25 o 
  -4   4  16       80.34       91.91     14.40 o 
  -3   4  16        1.35        0.00     11.45 o 
  -2   4  16       95.60       71.93     13.24 o 
  -1   4  16        3.10        0.00     20.88 o 
   0   4  16        1.71        6.78     10.20 o 
   1   4  16       31.20       40.35     20.49 o 
   2   4  16        0.74       10.07     21.42 o 
  -4   5  16        1.81        0.00     12.46 o 
  -3   5  16       21.52        2.17     12.28 o 
  -2   5  16       73.64       51.40     23.56 o 
  -1   5  16       76.95       93.70     25.70 o 
   0   5  16       67.37       94.67     12.57 o 
   1   5  16       68.65       73.49     13.12 o 
  -3   6  16        6.61        0.00     23.02 o 
  -2   6  16       21.03        0.00     20.35 o 
  -1   6  16        1.19        0.00     19.81 o 
   0   6  16        0.42        0.00     11.84 o 
   1   6  16       32.41       37.90     13.14 o 
  -2   7  16        1.24        0.00     24.09 o 
  -1   7  16       13.45        3.45     11.91 o 
  -5   1  17       70.73       68.32     15.47 o 
  -4   1  17        0.72       11.24     12.12 o 
  -3   1  17       31.43       15.82     10.69 o 
  -2   1  17       69.04       24.93     11.15 o 
  -1   1  17       44.28       57.83     12.15 o 
   0   1  17        6.72       10.77     13.77 o 
   1   1  17       17.25       41.38     16.47 o 
   2   1  17        3.55        9.14     13.01 o 
  -5   2  17       41.13       22.12     13.95 o 
  -4   2  17       11.83        0.00     12.81 o 
  -3   2  17       32.87       66.21     17.94 o 
  -2   2  17       20.17        0.00     24.77 o 
  -1   2  17       32.91       17.96     19.13 o 
   0   2  17       65.74       68.11     30.31 o 
   1   2  17       15.07        5.89     23.02 o 
   2   2  17        7.56       42.83     25.70 o 
  -4   3  17       81.59      123.86     15.93 o 
  -3   3  17       23.17       32.77     17.40 o 
  -2   3  17       19.06        8.36     12.73 o 
  -1   3  17        0.42        0.00     15.61 o 
   0   3  17        3.49        0.42     19.28 o 
   1   3  17       18.56       35.38     12.73 o 
  -4   4  17        0.91        0.00     13.51 o 
  -3   4  17        2.94        0.00     13.38 o 
  -2   4  17        7.67        9.20     39.62 o 
  -1   4  17       11.06        0.00     23.56 o 
   0   4  17        1.89        0.00     24.90 o 
   1   4  17        0.15       10.76     11.89 o 
  -3   5  17        0.03        0.00     13.07 o 
  -2   5  17        1.53        4.28     25.17 o 
  -1   5  17        2.69        0.00     23.56 o 
   0   5  17        3.27       34.80     24.09 o 
  -4   0  18      124.81      106.55     23.02 o 
  -3   0  18        1.41        0.00     18.20 o 
  -2   0  18       65.43       50.33     20.88 o 
  -1   0  18        6.52       23.56     21.42 o 
   0   0  18        2.39        0.00     22.49 o 
   1   0  18       72.64      165.99     28.91 o 
  -4   1  18        7.53       10.44     14.01 o 
  -3   1  18       13.76        0.00     14.41 o 
  -2   1  18        3.92        0.00     12.78 o 
  -1   1  18       81.07       89.38     17.02 o 
   0   1  18        3.05       11.91     15.71 o 
  -3   2  18        4.11        0.00     13.49 o 
  -2   2  18       13.64        0.00     26.14 o 
  -1   2  18        0.00       16.82     15.16 o 
   0   2  18        1.39       17.13     23.56 o 
  -3   3  18        3.11       14.58     18.47 o 
  -2   3  18       20.80       29.43     14.28 o 
  -1   3  18        5.40        0.00     51.94 o 
   0   3  18        0.63        8.57     23.56 o 
  -2   4  18       16.35        0.00     24.09 o 
  -1   4  18        0.04       20.88     25.17 o 
                                                 
